# Supplementary material for: Computational Identification of Milk Trait Regulation Through Transcription Factor Cooperation in Murciano-Granadina Goats
Source: Biology (Basel). 2024 Nov 15;13(11):929. doi: 10.3390/biology13110929 (PMC11591944; doi:10.3390/biology13110929)
Supplement: Supplementary file 1 [file biology-13-00929-s001.zip]

Archive with 5 entries (5 files):
- Supplementary_Tables_S1_Single_SNPs_EnsemblIDs_&_Genes.xlsx
- Supplementary_Tables_S2_Epistais_SNPs_EnsemblIDs_Genes.xlsx
- Supplemnetray Figure_S1.png
- Supplemnetray Figure_S2.png
- Supplemnetray File S1.pdf
