# Supplementary material for: Computational Identification of Milk Trait Regulation Through Transcription Factor Cooperation in Murciano-Granadina Goats
Source: Biology (Basel). 2024 Nov 15;13(11):929. doi: 10.3390/biology13110929 (PMC11591944; doi:10.3390/biology13110929)
Supplement: Supplementary file 1 [file biology-13-00929-s001.zip › Supplementary_Tables_S1_Single_SNPs_EnsemblIDs_&_Genes.xlsx]

## Sheet: DM
V2	ensemblID	geneName
snp28826-scaffold310-5191695	ENSCHIG00000004949	5S_rRNA
snp54188-scaffold827-1618631	ENSCHIG00000014174	ACOX2
snp35731-scaffold430-314091	ENSCHIG00000013118	ACVR1C
snp54991-scaffold841-747978	ENSCHIG00000006033	ADAM15
snp47063-scaffold659-577370	ENSCHIG00000027182	ADAM30
snp46790-scaffold653-852367	ENSCHIG00000017801	ASS1
snp59002-scaffold968-1666605	ENSCHIG00000017761	BMPR1B
snp58555-scaffold953-540194	ENSCHIG00000024598	C11orf42
snp48697-scaffold691-2652764	ENSCHIG00000022210	C20orf202
snp16403-scaffold173-200274	ENSCHIG00000014905	C4BPB
snp23275-scaffold2329-34045	ENSCHIG00000014884	CAMK1G
snp55644-scaffold863-288838	ENSCHIG00000024426	CBLB
snp7882-scaffold1283-450664	ENSCHIG00000020624	CCR2
snp40843-scaffold524-2077432	ENSCHIG00000017603	CDC40
snp48317-scaffold685-528297	ENSCHIG00000009966	CDH19
snp28247-scaffold301-858970	ENSCHIG00000026191	CERS6
snp9031-scaffold1328-1426546	ENSCHIG00000008304	CFAP52
snp58873-scaffold963-793575	ENSCHIG00000013735	CHCHD7
snp25-scaffold1-1069696	ENSCHIG00000015409	CHL1
snp1651-scaffold1047-465316	ENSCHIG00000027130	CLCA2
snp36274-scaffold435-824683	ENSCHIG00000021260	CLDN1
snp17979-scaffold185-7421576	ENSCHIG00000017116	CNRIP1
snp12094-scaffold1447-184396	ENSCHIG00000026994	COPS8
snp40763-scaffold522-313560	ENSCHIG00000019186	CREG1
snp47455-scaffold668-2916572	ENSCHIG00000015225	CRISP1
snp30716-scaffold34-893524	ENSCHIG00000019074	CSMD1
snp1256-scaffold1032-104640	ENSCHIG00000012053	CSNK1G2
snp36467-scaffold438-2412255	ENSCHIG00000015550	DCUN1D3
snp13666-scaffold1528-1915	ENSCHIG00000019578	DISC1
snp9086-scaffold133-760092	ENSCHIG00000024523	DPF3
snp57178-scaffold910-8050	ENSCHIG00000022065	EBNA1BP2
snp2012-scaffold1059-1028651	ENSCHIG00000023984	ECE1
snp16904-scaffold1766-436913	ENSCHIG00000009819	ECI1
snp41747-scaffold543-1573152	ENSCHIG00000023359	EPHA10
snp58342-scaffold947-2404924	ENSCHIG00000016469	FAM98B
snp21532-scaffold210-1483010	ENSCHIG00000016417	FER
snp36832-scaffold447-1711428	ENSCHIG00000023614	FNDC1
snp25484-scaffold2621-68012	ENSCHIG00000027142	GDF15
snp47516-scaffold67-853380	ENSCHIG00000015186	GFRA1
snp36287-scaffold435-1410068	ENSCHIG00000023300	GMNC
snp46798-scaffold653-1201956	ENSCHIG00000022854	GPR107
snp53733-scaffold82-1820925	ENSCHIG00000016485	GTF3C3
snp51819-scaffold761-4838130	ENSCHIG00000011328	GTPBP2
snp25407-scaffold262-1908045	ENSCHIG00000017343	GZMK
snp51501-scaffold754-2927228	ENSCHIG00000017237	HAPLN3
snp33217-scaffold389-1758754	ENSCHIG00000017827	HAUS5
snp14729-scaffold1594-200000	ENSCHIG00000006446	HEXIM2
snp44259-scaffold602-166936	ENSCHIG00000008374	HHLA2
snp6018-scaffold121-3299052	ENSCHIG00000008647	HRK
snp5324-scaffold1183-2732743	ENSCHIG00000011976	HTR3B
snp16409-scaffold173-473653	ENSCHIG00000012522	IL20
snp59170-scaffold971-266429	ENSCHIG00000014136	ITGB2
snp32147-scaffold364-236356	ENSCHIG00000023974	KANSL1
snp16911-scaffold1766-740918	ENSCHIG00000017402	KCTD5
snp31833-scaffold356-1520729	ENSCHIG00000014000	KIAA1958
snp33233-scaffold39-101822	ENSCHIG00000021751	KLHL41
snp55854-scaffold868-519038	ENSCHIG00000012716	KRTAP8-1
snp3373-scaffold1102-1218179	ENSCHIG00000009814	LDB3
snp18937-scaffold1908-103250	ENSCHIG00000020369	LIPM
snp58067-scaffold94-4352171	ENSCHIG00000017890	LNX1
snp350-scaffold1008-2397046	ENSCHIG00000022568	LYRM2
snp57400-scaffold913-2804924	ENSCHIG00000013737	MAP1B
snp19084-scaffold1919-122972	ENSCHIG00000011602	MBD2
snp33577-scaffold394-2231546	ENSCHIG00000023484	MDM1
snp26601-scaffold2775-163488	ENSCHIG00000015019	MEGF8
snp36436-scaffold438-885179	ENSCHIG00000014878	METTL9
snp1784-scaffold105-327305	ENSCHIG00000009572	MGAT1
snp41198-scaffold532-4634917	ENSCHIG00000015342	MMS19
snp54624-scaffold833-4127324	ENSCHIG00000012039	MPPE1
snp51809-scaffold761-4349736	ENSCHIG00000016433	MRPL14
snp10482-scaffold1373-2799994	ENSCHIG00000026340	MSH4
snp14887-scaffold16-1940671	ENSCHIG00000014457	MSRA
snp59554-scaffold982-763537	ENSCHIG00000000324	MTR
snp54748-scaffold837-3012626	ENSCHIG00000024039	MUC15
snp13419-scaffold1518-947027	ENSCHIG00000022375	MYBL1
snp23883-scaffold2405-552851	ENSCHIG00000008115	MYLK4
snp24708-scaffold2522-236009	ENSCHIG00000003444	NCAPG2
snp50072-scaffold717-70261	ENSCHIG00000021662	NEK3
snp11831-scaffold1439-153100	ENSCHIG00000010993	NEUROD6
snp59568-scaffold982-1375234	ENSCHIG00000020764	NID1
snp21153-scaffold207-2001682	ENSCHIG00000023612	NOCT
snp41102-scaffold532-545458	ENSCHIG00000016755	NOLC1
snp2802-scaffold1082-11101	ENSCHIG00000020025	OLIG1
snp17833-scaffold185-1137081	ENSCHIG00000018439	OTOF
snp19730-scaffold199-1153308	ENSCHIG00000014618	PCDH10
snp54303-scaffold83-1176925	ENSCHIG00000007288	PDE4B
snp16404-scaffold173-232674	ENSCHIG00000024187	PFKFB2
snp47069-scaffold659-798157	ENSCHIG00000018423	PHGDH
snp4189-scaffold113-2980742	ENSCHIG00000011559	PLCXD2
snp51041-scaffold740-848713	ENSCHIG00000022500	PLEKHA5
snp39735-scaffold509-9323	ENSCHIG00000000241	PPIF
snp1713-scaffold1048-830429	ENSCHIG00000013753	PPME1
snp5377-scaffold1188-620274	ENSCHIG00000012370	PPP1R16B
snp29989-scaffold327-1737814	ENSCHIG00000020162	PPTC7
snp4438-scaffold114-606746	ENSCHIG00000010864	PRLR
snp16130-scaffold1699-369654	ENSCHIG00000010749	PXN
snp12892-scaffold1499-39323	ENSCHIG00000010021	RHOBTB2
snp1763-scaffold1049-833730	ENSCHIG00000010114	RNF125
snp2659-scaffold1076-3990898	ENSCHIG00000022570	SEL1L
snp49093-scaffold7-5668503	ENSCHIG00000027098	SEPHS1
snp41441-scaffold539-1536056	ENSCHIG00000021075	SEPTIN11
snp5470-scaffold1191-1643004	ENSCHIG00000018065	SLC35A1
snp36821-scaffold447-1248044	ENSCHIG00000009947	SOD2
snp32177-scaffold364-1529049	ENSCHIG00000002001	TANC2
snp15614-scaffold165-985314	ENSCHIG00000014678	TC2N
snp48228-scaffold682-2907245	ENSCHIG00000027016	TFRC
snp57379-scaffold913-1860938	ENSCHIG00000021608	TMEM171
snp14142-scaffold1566-133593	ENSCHIG00000024424	TMEM196
snp22635-scaffold225-468855	ENSCHIG00000021248	TPPP3
snp24695-scaffold2518-441183	ENSCHIG00000020250	TRAP1
snp10647-scaffold1377-2183161	ENSCHIG00000020752	TRPV3
snp27399-scaffold291-1305664	ENSCHIG00000006036	U6
snp56465-scaffold889-663680	ENSCHIG00000015678	USP25
snp22028-scaffold2168-133	ENSCHIG00000016960	USP28
snp17361-scaffold180-205491	ENSCHIG00000010595	VPS45
snp17101-scaffold1786-391753	ENSCHIG00000007636	ZBTB12
snp53352-scaffold804-2716258	ENSCHIG00000026386	ZDHHC12
snp19039-scaffold1912-274132	ENSCHIG00000017405	ZDHHC3
snp28368-scaffold303-323702	ENSCHIG00000012011	ZNF18
snp703-scaffold102-2947331	ENSCHIG00000000105	ZNF24
snp10223-scaffold1368-637015
snp10306-scaffold1368-4143107
snp10321-scaffold1369-275092
snp10422-scaffold1373-169112
snp10462-scaffold1373-1828322
snp10467-scaffold1373-2062955
snp10476-scaffold1373-2518750
snp1069-scaffold1028-1402619
snp1075-scaffold1028-1635652
snp10770-scaffold1383-714577
snp10855-scaffold1386-1371212
snp10869-scaffold1389-488241
snp10880-scaffold139-195858
snp10888-scaffold139-530232
snp10995-scaffold1395-276540
snp11019-scaffold1395-1414989
snp11140-scaffold140-681067
snp1115-scaffold1029-1260923
snp11901-scaffold144-2628266
snp12078-scaffold1446-676380
snp12089-scaffold1447-2598
snp12095-scaffold1447-218854
snp1228-scaffold1031-482207
snp12373-scaffold1467-180788
snp12452-scaffold1476-72621
snp12493-scaffold1479-266310
snp12551-scaffold148-2083257
snp12627-scaffold1480-810003
snp12850-scaffold1497-1414273
snp13128-scaffold1501-852050
snp13215-scaffold1507-454077
snp13436-scaffold152-47778
snp1344-scaffold1037-100044
snp13700-scaffold153-674762
snp13706-scaffold153-960292
snp13753-scaffold1534-24599
snp13854-scaffold154-2598353
snp14171-scaffold1566-1472810
snp14216-scaffold1568-1226159
snp14358-scaffold1570-2273464
snp14367-scaffold1570-2599572
snp14386-scaffold1570-3405910
snp14798-scaffold1596-1090753
snp15220-scaffold1622-150966
snp15303-scaffold163-712180
snp15462-scaffold164-768800
snp15549-scaffold1642-365757
snp15662-scaffold165-3062579
snp15699-scaffold1651-321798
snp15713-scaffold1652-259800
snp15719-scaffold1652-499358
snp15840-scaffold1664-41345
snp15909-scaffold167-1090081
snp16142-scaffold17-236151
snp16291-scaffold1715-215092
snp16297-scaffold1716-120264
snp16342-scaffold1721-381600
snp16343-scaffold1721-412478
snp1644-scaffold1047-129784
snp16856-scaffold1764-998398
snp17115-scaffold179-132104
snp17129-scaffold179-836847
snp17137-scaffold179-1240579
snp17150-scaffold179-1814799
snp17349-scaffold18-5397181
snp17410-scaffold1802-963018
snp17524-scaffold1812-13432
snp17592-scaffold1825-107891
snp17676-scaffold1830-226130
snp17745-scaffold1840-739003
snp17767-scaffold1842-592411
snp17901-scaffold185-4066796
snp18020-scaffold185-9155685
snp18158-scaffold185-14973492
snp18262-scaffold1851-141218
snp18341-scaffold1859-939388
snp18479-scaffold187-604423
snp18502-scaffold187-1560839
snp18818-scaffold19-7709044
snp18911-scaffold1905-79519
snp19249-scaffold194-968788
snp19251-scaffold194-1081492
snp19280-scaffold1944-291614
snp19331-scaffold1951-459732
snp19356-scaffold1955-316041
snp19371-scaffold1958-225068
snp19395-scaffold196-553804
snp19493-scaffold197-177092
snp19550-scaffold1970-965104
snp19973-scaffold1995-1507515
snp2-scaffold1-30839
snp20130-scaffold2-5124743
snp20191-scaffold20-1362603
snp20211-scaffold200-555378
snp20223-scaffold200-1083590
snp20230-scaffold200-1400408
snp20361-scaffold2019-98502
snp20480-scaffold202-4984593
snp20706-scaffold204-1103144
snp20768-scaffold204-3792524
snp20806-scaffold204-5568242
snp20859-scaffold205-345680
snp20928-scaffold2050-337774
snp20929-scaffold2050-369335
snp2112-scaffold1064-754263
snp21158-scaffold207-2214972
snp21255-scaffold208-15653
snp21261-scaffold208-248048
snp21364-scaffold2084-1495215
snp21404-scaffold2088-101629
snp21438-scaffold209-1456209
snp21474-scaffold2094-267985
snp21533-scaffold210-1516351
snp21606-scaffold2118-46542
snp21843-scaffold2141-346890
snp22043-scaffold217-475254
snp22045-scaffold217-593410
snp22054-scaffold2172-207545
snp22103-scaffold218-1647786
snp22261-scaffold22-1513250
snp22263-scaffold22-1573932
snp22703-scaffold226-22195
snp22811-scaffold228-996846
snp22854-scaffold228-3214479
snp23359-scaffold2336-447791
snp24691-scaffold2518-252293
snp24932-scaffold255-963671
snp25022-scaffold258-52074
snp25434-scaffold262-3006958
snp25435-scaffold262-3038033
snp25820-scaffold266-1779388
snp26039-scaffold270-783966
snp26311-scaffold276-208673
snp26365-scaffold276-2561656
snp26389-scaffold276-3504723
snp26392-scaffold276-3626647
snp26626-scaffold278-730254
snp26667-scaffold280-124236
snp26805-scaffold281-3072521
snp26817-scaffold2813-264011
snp2686-scaffold1077-811032
snp26998-scaffold287-1034787
snp27456-scaffold2926-182842
snp2766-scaffold108-298616
snp28006-scaffold300-311151
snp28816-scaffold310-4817123
snp28878-scaffold310-7407632
snp28898-scaffold311-200608
snp28905-scaffold311-469448
snp29334-scaffold316-2221738
snp29613-scaffold321-1836730
snp29617-scaffold321-2105956
snp29830-scaffold323-3251527
snp29833-scaffold323-3387342
snp30032-scaffold328-522804
snp30123-scaffold331-23779
snp30124-scaffold331-70098
snp30301-scaffold333-3652393
snp3033-scaffold1091-1286409
snp3053-scaffold1093-430350
snp30545-scaffold338-88317
snp30621-scaffold339-2602007
snp30626-scaffold339-2798873
snp31009-scaffold343-58587
snp31100-scaffold344-491841
snp31117-scaffold344-1196098
snp31165-scaffold345-1404382
snp31268-scaffold345-5864195
snp31882-scaffold356-3796734
snp31915-scaffold356-5210974
snp32057-scaffold3606-37925
snp32203-scaffold3646-71907
snp3226-scaffold1097-279182
snp32696-scaffold377-530544
snp32728-scaffold377-1966001
snp32729-scaffold377-2002407
snp32908-scaffold380-2675731
snp32913-scaffold380-2891797
snp32914-scaffold380-2940150
snp33085-scaffold386-156054
snp33462-scaffold392-4605528
snp3443-scaffold1105-1147118
snp34598-scaffold409-1022960
snp34599-scaffold409-1055842
snp34632-scaffold41-1222140
snp35004-scaffold4173-18858
snp35018-scaffold4174-378930
snp35130-scaffold420-1311165
snp35168-scaffold421-378183
snp35353-scaffold424-960801
snp3548-scaffold111-2126686
snp35530-scaffold428-1260556
snp35704-scaffold43-4153617
snp35774-scaffold430-1964915
snp35932-scaffold431-890549
snp3601-scaffold1111-923713
snp36090-scaffold431-8107166
snp3619-scaffold1113-47456
snp36211-scaffold433-971139
snp36349-scaffold4353-182963
snp36433-scaffold438-781329
snp36502-scaffold439-1227085
snp3662-scaffold112-154719
snp36847-scaffold447-2373555
snp36985-scaffold448-3645215
snp3707-scaffold112-2069768
snp37071-scaffold45-636441
snp37087-scaffold450-205042
snp37195-scaffold453-170540
snp37720-scaffold464-2937860
snp37736-scaffold464-3553484
snp37737-scaffold464-3584043
snp37796-scaffold466-731487
snp37821-scaffold466-1792239
snp37832-scaffold466-2222334
snp38139-scaffold477-249384
snp38237-scaffold481-24997
snp38247-scaffold481-529257
snp3857-scaffold1121-1521681
snp38655-scaffold490-395261
snp38717-scaffold491-2840572
snp38751-scaffold491-4651479
snp3924-scaffold1122-2325156
snp39240-scaffold5-3119244
snp39463-scaffold501-1106690
snp39605-scaffold504-1055296
snp39724-scaffold508-69830
snp39771-scaffold509-1481826
snp3988-scaffold1126-922427
snp40102-scaffold511-3182210
snp40267-scaffold513-1541361
snp40427-scaffold516-1057333
snp40581-scaffold519-3673116
snp40602-scaffold52-686743
snp41004-scaffold529-273974
snp41027-scaffold53-737352
snp41199-scaffold532-4666013
snp41311-scaffold537-1663476
snp41412-scaffold539-321894
snp41427-scaffold539-980225
snp41611-scaffold541-1842637
snp41722-scaffold543-479727
snp4185-scaffold113-2800070
snp41852-scaffold5452-3484
snp42043-scaffold55-142351
snp42232-scaffold553-120574
snp42274-scaffold556-694023
snp42278-scaffold556-861145
snp42360-scaffold559-890088
snp42395-scaffold56-1279192
snp42409-scaffold560-148586
snp42586-scaffold566-247074
snp42752-scaffold568-2851199
snp42868-scaffold57-1049883
snp42888-scaffold57-1877122
snp43109-scaffold572-2660130
snp43112-scaffold572-2795784
snp43174-scaffold574-1569396
snp43197-scaffold575-282653
snp43492-scaffold579-5553678
snp43550-scaffold581-804832
snp43784-scaffold589-430318
snp43862-scaffold592-993064
snp43949-scaffold595-2054463
snp43955-scaffold595-2348683
snp440-scaffold1011-338165
snp4415-scaffold1139-1624583
snp44176-scaffold60-601506
snp44267-scaffold602-503031
snp44268-scaffold602-533448
snp44367-scaffold603-4222719
snp44621-scaffold606-4044241
snp4489-scaffold1145-396
snp45334-scaffold619-1600295
snp45387-scaffold62-2195146
snp45412-scaffold62-3233508
snp45498-scaffold620-2637177
snp45657-scaffold627-1589645
snp45720-scaffold627-4403089
snp4592-scaffold1147-1106372
snp45959-scaffold63-6925560
snp45962-scaffold63-7135127
snp45973-scaffold63-7735009
snp46126-scaffold635-234606
snp46208-scaffold637-2806791
snp46410-scaffold641-958268
snp46565-scaffold646-46727
snp46657-scaffold65-910332
snp46671-scaffold65-1440025
snp46683-scaffold65-1960743
snp46836-scaffold653-2861013
snp46955-scaffold655-1165514
snp47362-scaffold666-637358
snp4739-scaffold1157-240497
snp47436-scaffold668-2071830
snp4758-scaffold1158-679527
snp47708-scaffold671-36788
snp47709-scaffold671-67209
snp47719-scaffold671-493367
snp47800-scaffold673-390376
snp47997-scaffold678-131525
snp48002-scaffold678-355835
snp4829-scaffold1160-165797
snp48323-scaffold685-771019
snp48604-scaffold690-2581328
snp48630-scaffold690-3728675
snp48653-scaffold691-665303
snp48792-scaffold694-399780
snp4899-scaffold1164-698099
snp49185-scaffold701-1593688
snp49257-scaffold703-1800441
snp49347-scaffold703-5641914
snp49492-scaffold706-790883
snp49533-scaffold706-2536854
snp49552-scaffold707-582897
snp49673-scaffold71-2873795
snp49725-scaffold710-353785
snp50085-scaffold717-658674
snp50114-scaffold717-1878665
snp50124-scaffold717-2274533
snp50158-scaffold717-3694429
snp50166-scaffold717-4027958
snp50205-scaffold717-5700100
snp5021-scaffold117-1500990
snp5026-scaffold117-1730221
snp50332-scaffold72-1170851
snp50427-scaffold721-1098225
snp50617-scaffold728-283471
snp50647-scaffold73-364210
snp50719-scaffold731-298346
snp50821-scaffold735-1105918
snp50865-scaffold737-231336
snp50991-scaffold739-4295443
snp51087-scaffold740-2829307
snp51199-scaffold75-1926977
snp51281-scaffold75-5490808
snp51584-scaffold757-1651554
snp51642-scaffold759-71575
snp51660-scaffold759-942657
snp5181-scaffold118-1879009
snp51832-scaffold762-220872
snp51870-scaffold762-1851331
snp51876-scaffold762-2125125
snp52028-scaffold765-457385
snp52169-scaffold772-800077
snp52260-scaffold775-197224
snp52307-scaffold776-1382701
snp52782-scaffold791-987359
snp52990-scaffold796-610179
snp53282-scaffold803-59382
snp53634-scaffold816-2250751
snp5381-scaffold1188-777846
snp53813-scaffold82-5340469
snp54056-scaffold822-1631327
snp54125-scaffold825-1166027
snp54296-scaffold83-859769
snp54414-scaffold830-1374134
snp54415-scaffold830-1404507
snp5449-scaffold1191-691861
snp5459-scaffold1191-1151563
snp54660-scaffold835-1101101
snp54797-scaffold838-1438965
snp54800-scaffold838-1538027
snp54828-scaffold838-2751464
snp54848-scaffold838-3560232
snp55000-scaffold841-1145118
snp55049-scaffold842-354938
snp55252-scaffold851-164284
snp55284-scaffold851-1516848
snp55348-scaffold855-624425
snp55375-scaffold857-1173727
snp55778-scaffold864-4237022
snp55799-scaffold865-820464
snp55818-scaffold866-433867
snp56027-scaffold873-740753
snp5614-scaffold1199-143763
snp56363-scaffold883-475937
snp56440-scaffold887-630791
snp56535-scaffold893-454746
snp56583-scaffold894-1315674
snp56670-scaffold896-1607664
snp56703-scaffold897-178798
snp56704-scaffold897-221626
snp56720-scaffold898-297719
snp56763-scaffold9-521795
snp56767-scaffold9-686452
snp56805-scaffold9-2254491
snp56927-scaffold902-874152
snp57042-scaffold906-115781
snp5721-scaffold12-1495625
snp57360-scaffold913-1022721
snp57407-scaffold913-3119332
snp57431-scaffold916-32935
snp57505-scaffold92-1643529
snp57947-scaffold939-580139
snp57973-scaffold94-367777
snp5822-scaffold1205-140455
snp58403-scaffold948-388199
snp58493-scaffold950-2957680
snp58693-scaffold957-211283
snp5900-scaffold1206-250222
snp5904-scaffold1206-457020
snp5910-scaffold1206-744349
snp5918-scaffold1206-1140458
snp5928-scaffold1209-336872
snp59444-scaffold980-395682
snp59466-scaffold980-522552
snp59467-scaffold980-522554
snp59469-scaffold980-522616
snp59490-scaffold980-1217770
snp59533-scaffold981-802007
snp59585-scaffold983-642193
snp5975-scaffold121-1467260
snp59882-scaffold996-56860
snp59945-scaffold998-673252
snp59955-scaffold998-1170139
snp59987-scaffold999-208892
snp6336-scaffold1224-408070
snp643-scaffold102-427153
snp646-scaffold102-560594
snp6547-scaffold1232-319278
snp6548-scaffold1232-348839
snp6643-scaffold1239-185
snp674-scaffold102-1695057
snp6748-scaffold1245-403359
snp6837-scaffold125-1911130
snp7018-scaffold1259-453311
snp7255-scaffold1268-322753
snp7309-scaffold1269-2140313
snp7328-scaffold1269-2850861
snp7436-scaffold127-2451439
snp7489-scaffold127-4794447
snp7675-scaffold1277-875356
snp7676-scaffold1277-912193
snp7727-scaffold1278-1524350
snp7734-scaffold1278-1792054
snp7791-scaffold1280-234365
snp7831-scaffold1281-1622621
snp7893-scaffold1284-251090
snp8099-scaffold1296-212905
snp8121-scaffold1299-74468
snp8138-scaffold1299-978447
snp817-scaffold1021-1126095
snp8436-scaffold1304-1010433
snp8467-scaffold1307-32102
snp8546-scaffold1309-3217
snp8551-scaffold1309-199517
snp9034-scaffold1328-1566805
snp916-scaffold1025-116225
snp9168-scaffold1334-466028
snp9174-scaffold1334-732873
snp9235-scaffold1336-980298
snp9267-scaffold1337-438416
snp930-scaffold1025-712658
snp9304-scaffold134-438337
snp9316-scaffold134-1022845
snp9558-scaffold1343-2553719
snp9672-scaffold1346-563722
snp9885-scaffold1352-1785767
snp9989-scaffold1356-211667

## Sheet: DPM
V2	ensemblID	geneName
snp30936-scaffold341-2151753	ENSCHIG00000004732	5S_rRNA
snp51847-scaffold762-789708	ENSCHIG00000002446	7SK
snp21805-scaffold214-639523	ENSCHIG00000022874	ADCY5
snp6069-scaffold1214-422749	ENSCHIG00000026653	AFF3
snp28441-scaffold303-3404356	ENSCHIG00000015337	AKAP10
snp54858-scaffold838-4009712	ENSCHIG00000019296	ARID5B
snp41091-scaffold532-106657	ENSCHIG00000012000	ARL3
snp17942-scaffold185-5857313	ENSCHIG00000013627	ASPRV1
snp8560-scaffold1309-610257	ENSCHIG00000003423	B3GALT5
snp18873-scaffold190-734199	ENSCHIG00000011561	BCL10
snp40386-scaffold515-3750712	ENSCHIG00000020243	BMPR2
snp44210-scaffold600-1319178	ENSCHIG00000014755	C9orf72
snp36389-scaffold437-583180	ENSCHIG00000016788	CACNA1A
snp23274-scaffold2329-3150	ENSCHIG00000014884	CAMK1G
snp42891-scaffold57-1998502	ENSCHIG00000017561	CAPRIN1
snp58292-scaffold947-342629	ENSCHIG00000018452	CCDC32
snp251-scaffold1006-1204827	ENSCHIG00000004366	CCDC89
snp33757-scaffold397-1318426	ENSCHIG00000023441	CCNDBP1
snp17316-scaffold18-3974068	ENSCHIG00000021878	CDC42BPA
snp10791-scaffold1384-942852	ENSCHIG00000021289	CDPF1
snp45321-scaffold619-971333	ENSCHIG00000013033	CNTLN
snp8918-scaffold1320-356078	ENSCHIG00000019166	CRABP1
snp26545-scaffold277-383116	ENSCHIG00000013840	DIXDC1
snp39769-scaffold509-1409262	ENSCHIG00000000389	DLG5
snp38444-scaffold486-3222084	ENSCHIG00000021418	EEA1
snp11527-scaffold1420-704081	ENSCHIG00000017902	EFCAB11
snp156-scaffold1001-270725	ENSCHIG00000016528	EIF4ENIF1
snp30488-scaffold336-1426535	ENSCHIG00000011781	EMP2
snp40615-scaffold52-1237953	ENSCHIG00000016866	EPAS1
snp33756-scaffold397-1281175	ENSCHIG00000023333	EPB42
snp53931-scaffold820-777683	ENSCHIG00000015016	EVX1
snp6110-scaffold1216-1241524	ENSCHIG00000016303	FBH1
snp11515-scaffold1420-159680	ENSCHIG00000006901	FOXN3
snp24324-scaffold247-6009903	ENSCHIG00000015942	GCFC2
snp21894-scaffold215-624697	ENSCHIG00000013155	GEMIN6
snp47517-scaffold67-882865	ENSCHIG00000015186	GFRA1
snp30115-scaffold330-1070786	ENSCHIG00000018928	GHR
snp25177-scaffold259-4434848	ENSCHIG00000025761	GLDN
snp23876-scaffold2405-286388	ENSCHIG00000017697	GMDS
snp15157-scaffold162-213990	ENSCHIG00000000599	GMFG
snp44632-scaffold606-4534100	ENSCHIG00000011392	GNAQ
snp7274-scaffold1269-700208	ENSCHIG00000001744	GRXCR2
snp51501-scaffold754-2927228	ENSCHIG00000017237	HAPLN3
snp16223-scaffold1704-1045222	ENSCHIG00000013434	HEYL
snp49269-scaffold703-2319457	ENSCHIG00000025789	HOMER1
snp53929-scaffold820-673135	ENSCHIG00000019699	HOXA4
snp6018-scaffold121-3299052	ENSCHIG00000008647	HRK
snp26115-scaffold2721-31606	ENSCHIG00000006708	HSD17B7
snp32293-scaffold366-3596533	ENSCHIG00000023719	IARS1
snp22183-scaffold219-935646	ENSCHIG00000018691	INPP5D
snp44506-scaffold604-3325912	ENSCHIG00000017518	IRF2
snp9974-scaffold1355-1377257	ENSCHIG00000011251	IRX2
snp49380-scaffold703-7101294	ENSCHIG00000025296	ITGA11
snp38201-scaffold480-72618	ENSCHIG00000019338	ITGA4
snp52826-scaffold792-103286	ENSCHIG00000008970	KBTBD7
snp52535-scaffold782-4018424	ENSCHIG00000016254	KCNMB1
snp41082-scaffold531-1812693	ENSCHIG00000009570	KCNRG
snp48657-scaffold691-826662	ENSCHIG00000027020	KIF3B
snp11281-scaffold1406-243378	ENSCHIG00000023995	LMTK2
snp24898-scaffold2547-34905	ENSCHIG00000021607	LOXL1
snp26472-scaffold276-7110350	ENSCHIG00000019300	LRRC31
snp13276-scaffold1510-96586	ENSCHIG00000015662	MAP3K13
snp41782-scaffold543-3073389	ENSCHIG00000003118	MAP7D1
snp44823-scaffold61-783392	ENSCHIG00000006264	Metazoa_SRP
snp30937-scaffold341-2198456	ENSCHIG00000003332	METTL21A
snp9810-scaffold1351-44006	ENSCHIG00000013290	MMP16
snp3164-scaffold1095-3194423	ENSCHIG00000014951	MTUS2
snp42890-scaffold57-1954440	ENSCHIG00000026081	NAT10
snp8298-scaffold130-1724077	ENSCHIG00000019328	NCMAP
snp5421-scaffold1188-2522219	ENSCHIG00000018760	NDRG3
snp45432-scaffold62-4133958	ENSCHIG00000017425	NIM1K
snp35760-scaffold430-1442232	ENSCHIG00000012843	NR4A2
snp17657-scaffold183-808432	ENSCHIG00000027176	OLFML2B
snp17936-scaffold185-5563416	ENSCHIG00000018864	PCYOX1
snp48889-scaffold698-836268	ENSCHIG00000025693	PDGFB
snp1808-scaffold105-1334035	ENSCHIG00000011888	PDLIM7
snp15223-scaffold1622-266130	ENSCHIG00000005054	PHLDA1
snp17627-scaffold1829-1309435	ENSCHIG00000020278	PIK3AP1
snp14140-scaffold1566-46818	ENSCHIG00000024078	POLR1F
snp6485-scaffold1230-274659	ENSCHIG00000016435	PPCDC
snp40609-scaffold52-986595	ENSCHIG00000018225	PRKCE
snp3648-scaffold1113-1209905	ENSCHIG00000017071	PSMD1
snp47134-scaffold659-3477661	ENSCHIG00000017906	PTGFRN
snp19584-scaffold1975-246556	ENSCHIG00000013943	PTK2
snp10571-scaffold1376-1893120	ENSCHIG00000026234	PTK2B
snp24712-scaffold2522-412105	ENSCHIG00000018892	PTPRN2
snp15102-scaffold1613-64489	ENSCHIG00000025986	PYGB
snp18583-scaffold1878-753399	ENSCHIG00000014924	RAB11FIP2
snp15386-scaffold1632-10878	ENSCHIG00000024632	RADIL
snp56856-scaffold90-1794054	ENSCHIG00000015558	REEP3
snp24318-scaffold247-5712788	ENSCHIG00000019857	REL
snp29861-scaffold324-728910	ENSCHIG00000022906	RGS21
snp52996-scaffold796-889743	ENSCHIG00000009975	RPUSD4
snp2873-scaffold1086-152836	ENSCHIG00000007157	RTN4
snp16608-scaffold175-781617	ENSCHIG00000010345	RUFY2
snp7480-scaffold127-4373817	ENSCHIG00000010667	SCG2
snp9937-scaffold1354-876746	ENSCHIG00000004311	SEC14L6
snp32795-scaffold38-1366795	ENSCHIG00000009437	SLC44A1
snp1668-scaffold1047-1238866	ENSCHIG00000006370	SNORA62
snp18671-scaffold1887-1655	ENSCHIG00000008568	SNORA70
snp47001-scaffold657-256735	ENSCHIG00000005950	SPACA1
snp49178-scaffold701-1277604	ENSCHIG00000023372	SRPK2
snp39008-scaffold494-5333016	ENSCHIG00000012894	STK17A
snp41779-scaffold543-2907806	ENSCHIG00000020883	STK40
snp6333-scaffold1224-276731	ENSCHIG00000013391	STT3B
snp45192-scaffold616-495258	ENSCHIG00000015359	STXBP4
snp35293-scaffold423-476446	ENSCHIG00000020894	SYS1
snp8598-scaffold131-898736	ENSCHIG00000019821	TEX35
snp59668-scaffold987-1160972	ENSCHIG00000021665	THOC3
snp27108-scaffold289-2339299	ENSCHIG00000012783	TMEM156
snp45429-scaffold62-3980419	ENSCHIG00000007411	TMEM267
snp33758-scaffold397-1371358	ENSCHIG00000018184	TMEM62
snp59852-scaffold995-1439971	ENSCHIG00000024283	TNFAIP8
snp21783-scaffold2133-227398	ENSCHIG00000015061	TNRC18
snp21789-scaffold2139-99782	ENSCHIG00000024156	TRBV15
snp25700-scaffold2643-789862	ENSCHIG00000005811	U6
snp2821-scaffold10821-27247	ENSCHIG00000017670	UBE2I
snp3125-scaffold1095-1561350	ENSCHIG00000006817	USP12
snp45454-scaffold620-779997	ENSCHIG00000024247	VNN2
snp19444-scaffold1962-121843	ENSCHIG00000022900	VSX1
snp18136-scaffold185-14061932	ENSCHIG00000017956	WDHD1
snp90-scaffold100-538338	ENSCHIG00000017090	YAP1
snp34686-scaffold410-1464329	ENSCHIG00000015719	ZNF536
snp52805-scaffold791-1948559	ENSCHIG00000009329	ZNF704
snp10477-scaffold1373-2549834
snp11023-scaffold1395-1627995
snp11083-scaffold14-410365
snp111-scaffold100-1535384
snp11221-scaffold1401-191827
snp11236-scaffold1402-223969
snp1139-scaffold103-132876
snp11531-scaffold1421-78935
snp11534-scaffold1421-222892
snp11548-scaffold1421-876266
snp11706-scaffold1431-121423
snp11893-scaffold144-2247492
snp12013-scaffold1442-396950
snp12104-scaffold1448-38293
snp12181-scaffold1454-204719
snp12201-scaffold1454-1086158
snp12665-scaffold1486-211627
snp12756-scaffold149-1263688
snp12856-scaffold1497-1716953
snp13081-scaffold150-4600854
snp13094-scaffold150-5171386
snp13227-scaffold1509-172823
snp13240-scaffold1509-695677
snp1336-scaffold1036-152170
snp13440-scaffold152-319378
snp13451-scaffold152-888018
snp13457-scaffold152-1253036
snp13461-scaffold152-1471322
snp13464-scaffold152-1624754
snp13691-scaffold153-261787
snp13717-scaffold153-1593292
snp13718-scaffold153-1625785
snp13719-scaffold153-1687641
snp13884-scaffold154-3893716
snp13996-scaffold1553-165207
snp13998-scaffold1553-241379
snp14084-scaffold1560-297224
snp14235-scaffold1569-157080
snp14595-scaffold1589-1927122
snp14628-scaffold1589-3231134
snp14633-scaffold1589-3489765
snp14687-scaffold1591-1419428
snp14688-scaffold1591-1475360
snp147-scaffold100-3182073
snp14844-scaffold16-54554
snp1497-scaffold104-3326900
snp14977-scaffold160-2850665
snp15022-scaffold1605-419966
snp15301-scaffold163-581140
snp15330-scaffold163-1921140
snp15504-scaffold164-2600848
snp1576-scaffold1044-621896
snp15814-scaffold1658-54738
snp15960-scaffold168-26440
snp16159-scaffold17-959538
snp16226-scaffold1707-94485
snp16305-scaffold1718-183203
snp16375-scaffold1727-198087
snp16839-scaffold1764-154194
snp1704-scaffold1048-413128
snp1707-scaffold1048-547346
snp17172-scaffold1790-805846
snp17330-scaffold18-4596314
snp17343-scaffold18-5180922
snp17626-scaffold1829-1278873
snp17831-scaffold185-1051428
snp17870-scaffold185-2852270
snp17903-scaffold185-4128166
snp17915-scaffold185-4613777
snp17953-scaffold185-6292083
snp17959-scaffold185-6530746
snp17963-scaffold185-6681964
snp17972-scaffold185-7089954
snp17974-scaffold185-7172387
snp18070-scaffold185-11240292
snp18393-scaffold1861-590028
snp18498-scaffold187-1384514
snp18509-scaffold187-1871534
snp18574-scaffold1878-404742
snp18695-scaffold189-617084
snp18726-scaffold1895-259781
snp19162-scaffold1927-592563
snp19224-scaffold1933-605546
snp19242-scaffold194-651579
snp19245-scaffold194-771336
snp1944-scaffold1054-359505
snp19631-scaffold1983-378399
snp1991-scaffold1059-52623
snp20005-scaffold1998-324810
snp20088-scaffold2-3330011
snp20117-scaffold2-4594433
snp20196-scaffold20-1601219
snp20611-scaffold203-123414
snp20617-scaffold203-375359
snp20811-scaffold204-5757307
snp21063-scaffold2061-496085
snp21205-scaffold207-4174243
snp21345-scaffold2084-609840
snp21516-scaffold210-734754
snp21673-scaffold212-1256361
snp22069-scaffold218-117726
snp22070-scaffold218-165211
snp22086-scaffold218-870984
snp22318-scaffold2204-349519
snp22420-scaffold2213-270881
snp22423-scaffold2217-16723
snp22676-scaffold225-2268643
snp22682-scaffold225-2483780
snp22745-scaffold2267-208396
snp22860-scaffold228-3501691
snp22905-scaffold2282-132564
snp23009-scaffold230-836013
snp23030-scaffold230-1807179
snp23049-scaffold230-2719230
snp23050-scaffold230-2795784
snp23251-scaffold2322-63892
snp23287-scaffold233-134392
snp23508-scaffold237-984377
snp23535-scaffold237-2129959
snp23606-scaffold2380-136017
snp23611-scaffold2383-61335
snp2378-scaffold107-3916011
snp2387-scaffold107-4351800
snp2397-scaffold107-4770799
snp24119-scaffold246-617122
snp24361-scaffold247-7543141
snp24364-scaffold247-7700241
snp24595-scaffold25-1448960
snp2473-scaffold107-8065734
snp24737-scaffold253-585344
snp24790-scaffold254-3407
snp25012-scaffold2573-57604
snp25100-scaffold259-961460
snp25279-scaffold2598-434620
snp25352-scaffold2613-1277
snp25432-scaffold262-2925139
snp25456-scaffold262-3944392
snp25517-scaffold263-480097
snp25919-scaffold268-722341
snp25941-scaffold2682-237297
snp26032-scaffold270-476021
snp2624-scaffold1076-2400816
snp26355-scaffold276-2132089
snp26559-scaffold277-975147
snp26596-scaffold277-2628547
snp26739-scaffold281-267352
snp26972-scaffold287-25860
snp2711-scaffold1079-117622
snp27221-scaffold29-3453213
snp2757-scaffold1079-2212061
snp27590-scaffold295-1673840
snp27833-scaffold299-889969
snp27930-scaffold3-543849
snp27989-scaffold30-2188717
snp28037-scaffold300-1644454
snp28044-scaffold300-1938789
snp2835-scaffold1083-571389
snp28438-scaffold303-3276620
snp28469-scaffold303-4735626
snp2857-scaffold1084-51902
snp28853-scaffold310-6309774
snp28943-scaffold312-358521
snp28961-scaffold312-1068960
snp29220-scaffold314-1763160
snp29822-scaffold323-2871488
snp30094-scaffold330-225681
snp30116-scaffold330-1102977
snp30188-scaffold332-742276
snp30308-scaffold333-4043050
snp30482-scaffold336-1092511
snp30507-scaffold3368-212571
snp306-scaffold1008-483586
snp30629-scaffold339-2932022
snp30731-scaffold34-1440309
snp30747-scaffold34-2098999
snp30796-scaffold340-10916
snp308-scaffold1008-591394
snp30891-scaffold341-212760
snp30893-scaffold341-283550
snp31100-scaffold344-491841
snp31151-scaffold345-799598
snp31429-scaffold348-1296818
snp32114-scaffold363-394070
snp32157-scaffold364-609986
snp32424-scaffold37-215176
snp32549-scaffold371-2442892
snp32672-scaffold376-166771
snp32738-scaffold378-2705
snp32758-scaffold379-501739
snp32878-scaffold380-1102228
snp32983-scaffold384-383596
snp33036-scaffold385-2116108
snp33099-scaffold386-748282
snp33204-scaffold389-1187995
snp33293-scaffold391-1286934
snp33463-scaffold392-4664782
snp33507-scaffold393-1177677
snp33620-scaffold3947-223954
snp33747-scaffold397-895033
snp33855-scaffold399-1292293
snp34000-scaffold40-2461928
snp34006-scaffold40-2730476
snp34019-scaffold40-3327245
snp34032-scaffold40-3932831
snp34125-scaffold400-1876186
snp34128-scaffold400-1995325
snp34165-scaffold401-301056
snp34556-scaffold408-363242
snp34598-scaffold409-1022960
snp34679-scaffold410-1136167
snp3489-scaffold1108-72708
snp34907-scaffold416-1716407
snp3506-scaffold111-37260
snp35286-scaffold423-173161
snp35486-scaffold427-3218031
snp35691-scaffold43-3590654
snp35980-scaffold431-3139053
snp36119-scaffold431-9289115
snp3621-scaffold1113-144193
snp36218-scaffold433-1280540
snp36484-scaffold439-421677
snp3656-scaffold1118-26017
snp368-scaffold1008-3200205
snp36803-scaffold447-444443
snp36903-scaffold448-225199
snp36945-scaffold448-1916578
snp37270-scaffold454-1006946
snp37537-scaffold46-1650610
snp37538-scaffold46-1705341
snp37546-scaffold46-2014481
snp37557-scaffold46-2475862
snp37673-scaffold464-851739
snp37738-scaffold464-3630432
snp3785-scaffold112-5272688
snp37956-scaffold470-67071
snp3799-scaffold112-5839263
snp38047-scaffold474-554191
snp38061-scaffold474-1263606
snp38238-scaffold481-65343
snp38442-scaffold486-3150369
snp38630-scaffold49-1828440
snp38676-scaffold491-712234
snp38719-scaffold491-2956282
snp38760-scaffold491-5155073
snp38837-scaffold492-3058356
snp38843-scaffold492-3320798
snp38928-scaffold494-1683634
snp38968-scaffold494-3594433
snp38974-scaffold494-3864463
snp38980-scaffold494-4147460
snp38989-scaffold494-4540261
snp38991-scaffold494-4622352
snp39004-scaffold494-5150723
snp39006-scaffold494-5235896
snp39013-scaffold494-5513280
snp39228-scaffold5-2600157
snp39497-scaffold501-2516586
snp39765-scaffold509-1242854
snp39799-scaffold509-2694010
snp40462-scaffold517-24886
snp40644-scaffold52-2553548
snp40653-scaffold52-2973458
snp40787-scaffold522-1328894
snp40886-scaffold526-1674920
snp41780-scaffold543-2973723
snp41785-scaffold543-3208244
snp41891-scaffold546-1552083
snp4208-scaffold1130-873371
snp42266-scaffold556-329062
snp42272-scaffold556-600154
snp42297-scaffold557-296063
snp42313-scaffold557-907152
snp42314-scaffold557-963806
snp42629-scaffold566-2157875
snp4267-scaffold1133-161743
snp43041-scaffold571-11472
snp43140-scaffold574-135323
snp43237-scaffold575-2090480
snp43392-scaffold579-1378463
snp43896-scaffold594-170893
snp43918-scaffold595-768101
snp44334-scaffold603-2817965
snp44568-scaffold606-1857724
snp44640-scaffold606-4896176
snp44855-scaffold611-263638
snp45021-scaffold614-1770111
snp45054-scaffold614-3367030
snp45152-scaffold614-7589280
snp45205-scaffold616-1062379
snp45299-scaffold618-2884883
snp45385-scaffold62-2130638
snp45521-scaffold620-3607455
snp45645-scaffold627-1076303
snp45675-scaffold627-2354247
snp45739-scaffold627-5315341
snp45839-scaffold63-739434
snp4584-scaffold1147-614394
snp45841-scaffold63-853440
snp45844-scaffold63-1052194
snp45893-scaffold63-3426544
snp45908-scaffold63-4251285
snp46022-scaffold631-1730693
snp46407-scaffold641-808989
snp46586-scaffold646-915617
snp46652-scaffold65-692363
snp46662-scaffold65-1104569
snp46977-scaffold656-747684
snp47144-scaffold659-3947043
snp47156-scaffold66-128615
snp47328-scaffold665-1092095
snp47710-scaffold671-127405
snp47799-scaffold673-354261
snp48288-scaffold683-1874317
snp48607-scaffold690-2713309
snp48728-scaffold691-3891907
snp48899-scaffold698-1205450
snp49065-scaffold7-4385868
snp49086-scaffold7-5246184
snp4916-scaffold1164-1462262
snp49379-scaffold703-7045041
snp49400-scaffold704-919305
snp49505-scaffold706-1364074
snp49654-scaffold71-1841087
snp49789-scaffold711-651850
snp4981-scaffold1169-1007357
snp49995-scaffold716-822363
snp50001-scaffold716-1091475
snp50385-scaffold720-209469
snp50416-scaffold721-643751
snp50457-scaffold723-196705
snp50610-scaffold727-2722577
snp51294-scaffold75-6042274
snp51584-scaffold757-1651554
snp51765-scaffold761-2306888
snp51894-scaffold762-2913312
snp52181-scaffold772-1309503
snp52363-scaffold779-1233254
snp52382-scaffold780-94095
snp52395-scaffold780-659567
snp52490-scaffold782-2047744
snp52652-scaffold788-340596
snp53541-scaffold814-38858
snp53650-scaffold817-85068
snp53815-scaffold82-5406679
snp53982-scaffold820-2919838
snp54152-scaffold827-64231
snp54154-scaffold827-157276
snp54166-scaffold827-626028
snp54173-scaffold827-954030
snp54255-scaffold827-4581546
snp5427-scaffold1188-2815388
snp54394-scaffold830-487101
snp54435-scaffold830-2304079
snp54804-scaffold838-1702941
snp54872-scaffold838-4615578
snp55540-scaffold860-861760
snp55581-scaffold861-1560393
snp55862-scaffold868-832664
snp56056-scaffold875-228306
snp56115-scaffold875-2735031
snp56510-scaffold890-597555
snp56590-scaffold894-1686292
snp56628-scaffold895-381115
snp56663-scaffold896-1300044
snp56671-scaffold896-1644311
snp56682-scaffold896-2115932
snp57114-scaffold91-112219
snp57212-scaffold911-212685
snp57492-scaffold92-1099438
snp57607-scaffold922-638482
snp57723-scaffold93-502651
snp5776-scaffold1203-649471
snp57852-scaffold934-363149
snp57853-scaffold934-431181
snp58176-scaffold942-449073
snp58203-scaffold942-1486731
snp58363-scaffold947-3304556
snp58697-scaffold957-361419
snp58791-scaffold96-1143288
snp58823-scaffold960-1151979
snp58829-scaffold961-36118
snp58874-scaffold963-849909
snp58913-scaffold965-387766
snp59038-scaffold969-470092
snp59323-scaffold975-1334637
snp5953-scaffold121-510479
snp59770-scaffold992-2003011
snp59874-scaffold995-2507995
snp59920-scaffold997-2106208
snp6409-scaffold1229-509712
snp6564-scaffold1232-1038820
snp657-scaffold102-1055435
snp6747-scaffold1245-343446
snp701-scaffold102-2869204
snp7142-scaffold1264-1780963
snp7282-scaffold1269-1078596
snp7326-scaffold1269-2781799
snp7398-scaffold127-883650
snp7506-scaffold127-5502083
snp7739-scaffold1278-1991262
snp7829-scaffold1281-1546878
snp8076-scaffold1293-688136
snp809-scaffold1021-802976
snp8144-scaffold1299-1301086
snp8158-scaffold1299-1970957
snp8159-scaffold1299-2030475
snp8178-scaffold13-404093
snp8453-scaffold1304-1741758
snp8490-scaffold1308-399246
snp8564-scaffold1309-793050
snp8787-scaffold1314-1724059
snp9101-scaffold133-1391143
snp9145-scaffold1332-250203
snp9169-scaffold1334-517082
snp9171-scaffold1334-623418
snp9172-scaffold1334-652923
snp9173-scaffold1334-703510
snp9180-scaffold1334-1010460
snp9210-scaffold1335-824136
snp9297-scaffold134-139474
snp9440-scaffold1341-3751430
snp9444-scaffold1341-3883028
snp9731-scaffold135-1125693
snp9888-scaffold1352-1940147
snp9927-scaffold1354-419331
snp9956-scaffold1355-571769

## Sheet: FP
V2	ensemblID	geneName
snp19517-scaffold197-1228293	ENSCHIG00000004170	5S_rRNA
snp55183-scaffold848-490381	ENSCHIG00000008163	ACKR4
snp54188-scaffold827-1618631	ENSCHIG00000014174	ACOX2
snp47063-scaffold659-577370	ENSCHIG00000027182	ADAM30
snp52849-scaffold792-1095699	ENSCHIG00000013636	AKAP11
snp29993-scaffold327-1884081	ENSCHIG00000020134	ANAPC7
snp59767-scaffold992-1867742	ENSCHIG00000023605	ASCC3
snp48697-scaffold691-2652764	ENSCHIG00000022210	C20orf202
snp16345-scaffold1721-511250	ENSCHIG00000024361	CA10
snp7882-scaffold1283-450664	ENSCHIG00000020624	CCR2
snp40843-scaffold524-2077432	ENSCHIG00000017603	CDC40
snp9031-scaffold1328-1426546	ENSCHIG00000008304	CFAP52
snp58873-scaffold963-793575	ENSCHIG00000013735	CHCHD7
snp25824-scaffold266-1975998	ENSCHIG00000010707	CHST2
snp17979-scaffold185-7421576	ENSCHIG00000017116	CNRIP1
snp13412-scaffold1518-608720	ENSCHIG00000020229	COPS5
snp12094-scaffold1447-184396	ENSCHIG00000026994	COPS8
snp24015-scaffold244-1384770	ENSCHIG00000024711	CTC1
snp46851-scaffold653-3497250	ENSCHIG00000015088	CTSO
snp49722-scaffold710-242068	ENSCHIG00000010456	CXXC4
snp13666-scaffold1528-1915	ENSCHIG00000019578	DISC1
snp37798-scaffold466-819481	ENSCHIG00000016532	DLC1
snp28361-scaffold303-46223	ENSCHIG00000021643	DNAH9
snp16596-scaffold175-261213	ENSCHIG00000024728	DNAJC12
snp17840-scaffold185-1414639	ENSCHIG00000026005	DPYSL5
snp55185-scaffold849-19136	ENSCHIG00000017947	DYNLRB1
snp14347-scaffold1570-1770675	ENSCHIG00000011704	FBXL7
snp21532-scaffold210-1483010	ENSCHIG00000016417	FER
snp17869-scaffold185-2798635	ENSCHIG00000010332	FOSL2
snp5260-scaffold1181-397294	ENSCHIG00000005171	FOXE3
snp47516-scaffold67-853380	ENSCHIG00000015186	GFRA1
snp25405-scaffold262-1776122	ENSCHIG00000022755	GPX8
snp34755-scaffold412-1163315	ENSCHIG00000026387	GRIN3A
snp53733-scaffold82-1820925	ENSCHIG00000016485	GTF3C3
snp25407-scaffold262-1908045	ENSCHIG00000017343	GZMK
snp33114-scaffold386-1344625	ENSCHIG00000024851	HK3
snp41960-scaffold548-747416	ENSCHIG00000012823	IL10RA
snp45996-scaffold631-611061	ENSCHIG00000010718	INO80D
snp59170-scaffold971-266429	ENSCHIG00000014136	ITGB2
snp10828-scaffold1386-142742	ENSCHIG00000024350	KIAA1549
snp26719-scaffold2809-231626	ENSCHIG00000020612	KRT7
snp40133-scaffold511-4488032	ENSCHIG00000017113	LIMCH1
snp350-scaffold1008-2397046	ENSCHIG00000022568	LYRM2
snp7721-scaffold1278-1301636	ENSCHIG00000013144	MAFB
snp14015-scaffold1554-55183	ENSCHIG00000008560	MARF1
snp26601-scaffold2775-163488	ENSCHIG00000015019	MEGF8
snp36436-scaffold438-885179	ENSCHIG00000014878	METTL9
snp40825-scaffold524-1243232	ENSCHIG00000014717	MFSD4B
snp41198-scaffold532-4634917	ENSCHIG00000015342	MMS19
snp54624-scaffold833-4127324	ENSCHIG00000012039	MPPE1
snp51809-scaffold761-4349736	ENSCHIG00000016433	MRPL14
snp13419-scaffold1518-947027	ENSCHIG00000022375	MYBL1
snp6589-scaffold1235-105689	ENSCHIG00000010823	MYO7B
snp7798-scaffold1281-299542	ENSCHIG00000016109	NAAA
snp48213-scaffold682-2227026	ENSCHIG00000025737	NCBP2
snp11831-scaffold1439-153100	ENSCHIG00000010993	NEUROD6
snp15901-scaffold167-775064	ENSCHIG00000011380	NFIA
snp17718-scaffold184-505406	ENSCHIG00000011845	NOP10
snp13681-scaffold1529-38646	ENSCHIG00000023402	NPAS2
snp33120-scaffold386-1605341	ENSCHIG00000024692	NSD1
snp40441-scaffold516-1686149	ENSCHIG00000021564	NUP160
snp47916-scaffold675-2069053	ENSCHIG00000025685	OLFML3
snp2802-scaffold1082-11101	ENSCHIG00000020025	OLIG1
snp19730-scaffold199-1153308	ENSCHIG00000014618	PCDH10
snp54302-scaffold83-1129766	ENSCHIG00000007288	PDE4B
snp49799-scaffold711-1007630	ENSCHIG00000017295	PDE4D
snp8263-scaffold130-324423	ENSCHIG00000019234	PDIK1L
snp25482-scaffold2621-8065	ENSCHIG00000026514	PGPEP1
snp1713-scaffold1048-830429	ENSCHIG00000013753	PPME1
snp40609-scaffold52-986595	ENSCHIG00000018225	PRKCE
snp4438-scaffold114-606746	ENSCHIG00000010864	PRLR
snp53984-scaffold820-3002875	ENSCHIG00000010520	PRR15
snp13080-scaffold150-4562367	ENSCHIG00000017604	PTPRA
snp16130-scaffold1699-369654	ENSCHIG00000010749	PXN
snp9868-scaffold1352-1036645	ENSCHIG00000022490	RASGEF1B
snp9917-scaffold1353-665677	ENSCHIG00000020616	RFX5
snp12892-scaffold1499-39323	ENSCHIG00000010021	RHOBTB2
snp1763-scaffold1049-833730	ENSCHIG00000010114	RNF125
snp49454-scaffold704-3077078	ENSCHIG00000019936	SEMA3E
snp41441-scaffold539-1536056	ENSCHIG00000021075	SEPTIN11
snp54314-scaffold83-1607523	ENSCHIG00000011387	SGIP1
snp52720-scaffold790-206998	ENSCHIG00000013947	SH3BP4
snp5470-scaffold1191-1643004	ENSCHIG00000018065	SLC35A1
snp52395-scaffold780-659567	ENSCHIG00000008868	SNORA70
snp36821-scaffold447-1248044	ENSCHIG00000009947	SOD2
snp24081-scaffold2457-169032	ENSCHIG00000018068	SORBS2
snp34999-scaffold417-2630653	ENSCHIG00000020763	ST8SIA3
snp18875-scaffold190-822017	ENSCHIG00000014781	SYDE2
snp33877-scaffold399-2249616	ENSCHIG00000026394	TBC1D15
snp56142-scaffold876-446285	ENSCHIG00000026555	TEP1
snp24014-scaffold244-1338180	ENSCHIG00000024916	TMEM107
snp48616-scaffold690-3136046	ENSCHIG00000011114	TMEM128
snp41824-scaffold545-167227	ENSCHIG00000022471	TMEM69
snp17879-scaffold185-3210580	ENSCHIG00000009342	TRMT61B
snp32698-scaffold377-602324	ENSCHIG00000005520	U6
snp12235-scaffold1457-45662	ENSCHIG00000014513	URB2
snp22028-scaffold2168-133	ENSCHIG00000016960	USP28
snp14705-scaffold1592-16593	ENSCHIG00000021782	WNT11
snp14907-scaffold16-2745725	ENSCHIG00000023241	XKR6
snp3476-scaffold1107-549818	ENSCHIG00000011497	ZHX1
snp31606-scaffold351-1677371	ENSCHIG00000021862	ZKSCAN7
snp28368-scaffold303-323702	ENSCHIG00000012011	ZNF18
snp15571-scaffold1647-476657	ENSCHIG00000014600	ZNF333
snp58226-scaffold944-81857	ENSCHIG00000009576	ZNF532
snp32314-scaffold367-496436	ENSCHIG00000011312	ZSWIM2
snp10223-scaffold1368-637015
snp10563-scaffold1376-1540173
snp10668-scaffold1378-649013
snp1067-scaffold1028-1313674
snp1075-scaffold1028-1635652
snp10765-scaffold1383-425689
snp10855-scaffold1386-1371212
snp10880-scaffold139-195858
snp10995-scaffold1395-276540
snp11019-scaffold1395-1414989
snp11206-scaffold1400-582048
snp1158-scaffold1030-712159
snp1164-scaffold1030-1012425
snp11847-scaffold144-272123
snp12005-scaffold1441-703009
snp12089-scaffold1447-2598
snp12242-scaffold1457-345097
snp1228-scaffold1031-482207
snp12493-scaffold1479-266310
snp1260-scaffold1032-283409
snp12850-scaffold1497-1414273
snp1299-scaffold1035-266372
snp13127-scaffold1501-810481
snp13128-scaffold1501-852050
snp13161-scaffold1502-268473
snp13215-scaffold1507-454077
snp13409-scaffold1518-447434
snp13436-scaffold152-47778
snp13443-scaffold152-474170
snp13447-scaffold152-660678
snp13454-scaffold152-1058263
snp13567-scaffold1525-550806
snp13598-scaffold1525-1903327
snp13948-scaffold1549-39323
snp14028-scaffold1555-57576
snp14029-scaffold1555-103006
snp14036-scaffold1556-101679
snp14062-scaffold1559-521983
snp14066-scaffold1559-661726
snp14171-scaffold1566-1472810
snp14191-scaffold1568-88153
snp14216-scaffold1568-1226159
snp14358-scaffold1570-2273464
snp14359-scaffold1570-2303969
snp14385-scaffold1570-3335289
snp14472-scaffold1578-1015954
snp14473-scaffold1578-1049269
snp15429-scaffold1636-52810
snp15434-scaffold1636-230444
snp15666-scaffold165-3231497
snp15699-scaffold1651-321798
snp15719-scaffold1652-499358
snp15781-scaffold1655-89908
snp15786-scaffold1655-329457
snp15790-scaffold1655-462241
snp15909-scaffold167-1090081
snp15914-scaffold167-1388850
snp15933-scaffold1674-201551
snp15960-scaffold168-26440
snp16291-scaffold1715-215092
snp16399-scaffold173-40598
snp1660-scaffold1047-851919
snp16600-scaffold175-423399
snp16769-scaffold1757-401338
snp17115-scaffold179-132104
snp1712-scaffold1048-775865
snp17140-scaffold179-1383034
snp17150-scaffold179-1814799
snp17410-scaffold1802-963018
snp17461-scaffold1806-250263
snp17464-scaffold1806-369326
snp17466-scaffold1806-448521
snp17524-scaffold1812-13432
snp17683-scaffold1832-5197
snp17813-scaffold185-254977
snp17952-scaffold185-6260329
snp18479-scaffold187-604423
snp18502-scaffold187-1560839
snp18763-scaffold19-2186159
snp19002-scaffold191-2074857
snp19108-scaffold1921-2057
snp19147-scaffold1924-344913
snp19225-scaffold1934-28251
snp19232-scaffold194-105882
snp19238-scaffold194-399422
snp19240-scaffold194-573096
snp19251-scaffold194-1081492
snp19280-scaffold1944-291614
snp19331-scaffold1951-459732
snp19395-scaffold196-553804
snp19515-scaffold197-1138717
snp19546-scaffold1970-766707
snp19550-scaffold1970-965104
snp19694-scaffold1989-110398
snp19696-scaffold1989-194503
snp19698-scaffold1989-304659
snp19846-scaffold199-6316213
snp19898-scaffold1992-1316214
snp19973-scaffold1995-1507515
snp2-scaffold1-30839
snp20211-scaffold200-555378
snp20217-scaffold200-842304
snp20219-scaffold200-919128
snp20230-scaffold200-1400408
snp20240-scaffold200-1939804
snp20483-scaffold202-5127718
snp20759-scaffold204-3341784
snp20806-scaffold204-5568242
snp20859-scaffold205-345680
snp2089-scaffold1063-1102441
snp20938-scaffold2052-199712
snp212-scaffold1004-674967
snp21205-scaffold207-4174243
snp21261-scaffold208-248048
snp21474-scaffold2094-267985
snp21533-scaffold210-1516351
snp21606-scaffold2118-46542
snp21659-scaffold212-573814
snp22040-scaffold217-342366
snp22043-scaffold217-475254
snp22045-scaffold217-593410
snp22155-scaffold2188-369505
snp22249-scaffold22-1026771
snp22261-scaffold22-1513250
snp22263-scaffold22-1573932
snp22386-scaffold221-1989474
snp22787-scaffold2276-193885
snp22796-scaffold228-203548
snp22810-scaffold228-934997
snp22811-scaffold228-996846
snp22812-scaffold228-1026328
snp22820-scaffold228-1474766
snp23232-scaffold2320-117731
snp23285-scaffold233-58923
snp23386-scaffold234-746496
snp23432-scaffold2357-52900
snp23483-scaffold2369-35756
snp23818-scaffold240-1402500
snp23888-scaffold2408-5847
snp24013-scaffold244-1309587
snp24753-scaffold253-1235197
snp24932-scaffold255-963671
snp24963-scaffold2563-82442
snp25022-scaffold258-52074
snp25800-scaffold266-849334
snp25879-scaffold267-851318
snp25911-scaffold268-321069
snp25922-scaffold268-866407
snp26013-scaffold27-393999
snp26023-scaffold27-789114
snp26158-scaffold2731-5729
snp26365-scaffold276-2561656
snp26389-scaffold276-3504723
snp26592-scaffold277-2435007
snp26805-scaffold281-3072521
snp26836-scaffold2821-57966
snp2686-scaffold1077-811032
snp26978-scaffold287-250767
snp2702-scaffold1077-1551097
snp2705-scaffold1077-1700112
snp27302-scaffold290-2591076
snp27386-scaffold291-756407
snp27467-scaffold2929-31866
snp27622-scaffold295-2997168
snp2766-scaffold108-298616
snp27689-scaffold295-5999204
snp2799-scaffold1080-1084393
snp28897-scaffold311-156605
snp28931-scaffold3113-185148
snp28954-scaffold312-833309
snp2946-scaffold109-1623244
snp29460-scaffold319-294893
snp29522-scaffold32-2103199
snp29610-scaffold321-1723425
snp29613-scaffold321-1836730
snp29621-scaffold321-2332052
snp29638-scaffold321-3204583
snp29660-scaffold321-4145734
snp29830-scaffold323-3251527
snp29833-scaffold323-3387342
snp29958-scaffold327-386066
snp29994-scaffold327-1915396
snp30120-scaffold330-1306870
snp30343-scaffold3335-293362
snp30618-scaffold339-2507114
snp30621-scaffold339-2602007
snp30735-scaffold34-1611637
snp30786-scaffold34-3747571
snp31100-scaffold344-491841
snp31515-scaffold35-27797
snp31576-scaffold351-317170
snp31664-scaffold351-4026100
snp31696-scaffold352-312736
snp31765-scaffold355-492003
snp31882-scaffold356-3796734
snp31915-scaffold356-5210974
snp32160-scaffold364-777788
snp32203-scaffold3646-71907
snp32432-scaffold37-603475
snp32557-scaffold372-167929
snp32565-scaffold372-504309
snp32624-scaffold3749-13555
snp32696-scaffold377-530544
snp32728-scaffold377-1966001
snp32729-scaffold377-2002407
snp3279-scaffold110-526029
snp32881-scaffold380-1301934
snp32897-scaffold380-2159201
snp32899-scaffold380-2241397
snp32908-scaffold380-2675731
snp33004-scaffold385-741275
snp33085-scaffold386-156054
snp33095-scaffold386-568354
snp33814-scaffold398-1340891
snp33820-scaffold398-1599275
snp33836-scaffold399-372596
snp33868-scaffold399-1859621
snp34007-scaffold40-2759374
snp34075-scaffold40-5751561
snp34267-scaffold402-1818390
snp3443-scaffold1105-1147118
snp34596-scaffold409-957954
snp3462-scaffold1105-1973710
snp34998-scaffold417-2588783
snp35004-scaffold4173-18858
snp35005-scaffold4173-66052
snp35018-scaffold4174-378930
snp35061-scaffold42-1083347
snp35066-scaffold42-1304433
snp35116-scaffold420-752126
snp3523-scaffold111-852697
snp35353-scaffold424-960801
snp35369-scaffold425-488625
snp3548-scaffold111-2126686
snp35830-scaffold430-4417186
snp35833-scaffold430-4545510
snp3588-scaffold1111-352606
snp3597-scaffold1111-792154
snp3606-scaffold1111-1105333
snp36349-scaffold4353-182963
snp36486-scaffold439-494820
snp36512-scaffold44-320432
snp36927-scaffold448-1160068
snp37005-scaffold448-4553171
snp37058-scaffold45-72666
snp37087-scaffold450-205042
snp37092-scaffold450-508457
snp37362-scaffold456-1569507
snp37399-scaffold456-3168892
snp37547-scaffold46-2063635
snp37832-scaffold466-2222334
snp37946-scaffold47-1110486
snp38011-scaffold472-1186160
snp38155-scaffold478-1158
snp38399-scaffold486-1191154
snp38630-scaffold49-1828440
snp3864-scaffold1121-1793521
snp38733-scaffold491-3718820
snp3878-scaffold1122-331893
snp39211-scaffold5-1856216
snp39605-scaffold504-1055296
snp39771-scaffold509-1481826
snp4017-scaffold1126-2133560
snp40191-scaffold512-1458240
snp40267-scaffold513-1541361
snp4092-scaffold1129-860396
snp40973-scaffold527-1257595
snp4098-scaffold1129-1154925
snp41106-scaffold532-739950
snp41199-scaffold532-4666013
snp41318-scaffold537-1947652
snp4139-scaffold113-974214
snp41426-scaffold539-940135
snp41427-scaffold539-980225
snp4185-scaffold113-2800070
snp41852-scaffold5452-3484
snp42077-scaffold55-1740443
snp42105-scaffold55-2889379
snp4215-scaffold1130-1142363
snp42340-scaffold559-46407
snp42370-scaffold56-197820
snp42409-scaffold560-148586
snp42410-scaffold560-208756
snp4267-scaffold1133-161743
snp42868-scaffold57-1049883
snp42888-scaffold57-1877122
snp43069-scaffold572-1135310
snp43197-scaffold575-282653
snp43356-scaffold578-855511
snp43519-scaffold580-195043
snp43550-scaffold581-804832
snp43569-scaffold581-1678854
snp43776-scaffold589-93290
snp438-scaffold1011-255528
snp43862-scaffold592-993064
snp43907-scaffold595-228188
snp43919-scaffold595-807521
snp43926-scaffold595-1144677
snp43939-scaffold595-1649913
snp43952-scaffold595-2207809
snp43955-scaffold595-2348683
snp43957-scaffold595-2447111
snp44079-scaffold597-1058297
snp4415-scaffold1139-1624583
snp44176-scaffold60-601506
snp44367-scaffold603-4222719
snp44372-scaffold603-4456529
snp44719-scaffold608-980453
snp44764-scaffold609-1510371
snp44765-scaffold609-1543600
snp44837-scaffold61-1408711
snp4506-scaffold1145-737776
snp451-scaffold1011-836129
snp45162-scaffold615-244782
snp45372-scaffold62-1531693
snp45412-scaffold62-3233508
snp45498-scaffold620-2637177
snp45529-scaffold621-334664
snp4556-scaffold1146-1079874
snp45657-scaffold627-1589645
snp45766-scaffold628-696202
snp45828-scaffold63-241151
snp45866-scaffold63-2164660
snp4592-scaffold1147-1106372
snp4596-scaffold1147-1406883
snp45962-scaffold63-7135127
snp45965-scaffold63-7250851
snp45970-scaffold63-7532711
snp45973-scaffold63-7735009
snp46126-scaffold635-234606
snp46154-scaffold637-445723
snp46208-scaffold637-2806791
snp46404-scaffold641-694292
snp46486-scaffold643-2891087
snp46488-scaffold643-2969415
snp46577-scaffold646-521155
snp46600-scaffold646-1598772
snp46836-scaffold653-2861013
snp4688-scaffold1152-553522
snp47275-scaffold663-2114322
snp47339-scaffold665-1615171
snp4739-scaffold1157-240497
snp47431-scaffold668-1868175
snp47436-scaffold668-2071830
snp47719-scaffold671-493367
snp47729-scaffold671-901396
snp47807-scaffold673-657474
snp47831-scaffold673-1694633
snp47971-scaffold676-58949
snp47997-scaffold678-131525
snp48214-scaffold682-2287345
snp48372-scaffold687-1220274
snp48373-scaffold687-1266764
snp48533-scaffold689-3051868
snp48630-scaffold690-3728675
snp48786-scaffold694-153389
snp48792-scaffold694-399780
snp48944-scaffold699-124602
snp49347-scaffold703-5641914
snp49351-scaffold703-5820503
snp49426-scaffold704-1934030
snp49455-scaffold704-3108274
snp49492-scaffold706-790883
snp49624-scaffold71-474949
snp49645-scaffold71-1510099
snp49673-scaffold71-2873795
snp49686-scaffold71-3453833
snp49687-scaffold71-3551682
snp49714-scaffold71-4902744
snp50158-scaffold717-3694429
snp50392-scaffold720-495722
snp50526-scaffold726-145595
snp50549-scaffold727-19513
snp50578-scaffold727-1298929
snp50593-scaffold727-1938147
snp50610-scaffold727-2722577
snp50617-scaffold728-283471
snp50647-scaffold73-364210
snp50695-scaffold730-1434768
snp50723-scaffold731-463240
snp50865-scaffold737-231336
snp51094-scaffold742-243404
snp51107-scaffold743-322922
snp51281-scaffold75-5490808
snp5132-scaffold1177-79478
snp5144-scaffold118-78758
snp51584-scaffold757-1651554
snp51660-scaffold759-942657
snp51832-scaffold762-220872
snp51876-scaffold762-2125125
snp51992-scaffold764-2253310
snp52028-scaffold765-457385
snp52185-scaffold773-45007
snp52307-scaffold776-1382701
snp52406-scaffold780-1133971
snp52845-scaffold792-943854
snp53164-scaffold8-643145
snp53214-scaffold801-154459
snp5325-scaffold1183-2762796
snp53265-scaffold802-1625028
snp53282-scaffold803-59382
snp53364-scaffold805-391640
snp53474-scaffold810-617818
snp53813-scaffold82-5340469
snp5383-scaffold1188-851774
snp53901-scaffold82-9023835
snp54055-scaffold822-1575118
snp54125-scaffold825-1166027
snp54165-scaffold827-589263
snp54296-scaffold83-859769
snp54414-scaffold830-1374134
snp54415-scaffold830-1404507
snp54441-scaffold830-2557033
snp54476-scaffold830-4105256
snp54487-scaffold830-4541319
snp54660-scaffold835-1101101
snp54780-scaffold838-696875
snp54797-scaffold838-1438965
snp54800-scaffold838-1538027
snp54917-scaffold84-1691746
snp55264-scaffold851-662772
snp55297-scaffold852-846584
snp55299-scaffold852-963728
snp55375-scaffold857-1173727
snp55691-scaffold864-500345
snp55799-scaffold865-820464
snp56276-scaffold881-520799
snp56440-scaffold887-630791
snp56471-scaffold889-925406
snp56670-scaffold896-1607664
snp56783-scaffold9-1389116
snp56805-scaffold9-2254491
snp56927-scaffold902-874152
snp57021-scaffold905-1259788
snp57065-scaffold907-882683
snp57345-scaffold913-457702
snp57431-scaffold916-32935
snp57482-scaffold92-561812
snp57486-scaffold92-790875
snp57581-scaffold921-184955
snp57668-scaffold925-446754
snp57747-scaffold930-164146
snp57814-scaffold931-2336841
snp57848-scaffold934-211674
snp57905-scaffold937-1223480
snp5822-scaffold1205-140455
snp58493-scaffold950-2957680
snp58697-scaffold957-361419
snp58858-scaffold963-125675
snp5900-scaffold1206-250222
snp59031-scaffold969-172500
snp5904-scaffold1206-457020
snp5918-scaffold1206-1140458
snp59186-scaffold971-1067105
snp59231-scaffold973-1149256
snp59303-scaffold975-539932
snp59357-scaffold978-400618
snp59467-scaffold980-522554
snp59469-scaffold980-522616
snp5975-scaffold121-1467260
snp5977-scaffold121-1570454
snp59787-scaffold993-283108
snp603-scaffold1017-295436
snp6097-scaffold1216-672838
snp6109-scaffold1216-1188006
snp6322-scaffold1223-419284
snp643-scaffold102-427153
snp6548-scaffold1232-348839
snp6643-scaffold1239-185
snp6821-scaffold125-1250771
snp7224-scaffold1267-437218
snp7294-scaffold1269-1563335
snp7481-scaffold127-4403459
snp7484-scaffold127-4550651
snp7489-scaffold127-4794447
snp7560-scaffold127-7724094
snp7614-scaffold1271-651086
snp7662-scaffold1277-395494
snp7676-scaffold1277-912193
snp7734-scaffold1278-1792054
snp7780-scaffold128-679134
snp7791-scaffold1280-234365
snp7831-scaffold1281-1622621
snp8145-scaffold1299-1355945
snp8215-scaffold13-2041733
snp8546-scaffold1309-3217
snp8626-scaffold131-2066071
snp8808-scaffold1314-2620036
snp8968-scaffold1324-619959
snp8969-scaffold1324-656146
snp9001-scaffold1328-198774
snp9034-scaffold1328-1566805
snp9169-scaffold1334-517082
snp930-scaffold1025-712658
snp9312-scaffold134-786118
snp9346-scaffold1340-168779
snp9441-scaffold1341-3781527
snp9852-scaffold1352-358725
snp9885-scaffold1352-1785767

## Sheet: LP
V2	ensemblID	geneName
snp18324-scaffold1859-204865	ENSCHIG00000004769	5S_rRNA
snp2282-scaffold1069-2358739	ENSCHIG00000004581	7SK
snp51497-scaffold754-2757637	ENSCHIG00000022476	ABHD2
snp28720-scaffold310-599461	ENSCHIG00000011611	ANO4
snp40740-scaffold521-1702199	ENSCHIG00000013540	AQP6
snp22492-scaffold2225-288080	ENSCHIG00000013679	ARSA
snp46790-scaffold653-852367	ENSCHIG00000017801	ASS1
snp41468-scaffold54-658379	ENSCHIG00000024331	ATP10B
snp33220-scaffold389-1869079	ENSCHIG00000019660	ATP4A
snp27870-scaffold299-2612210	ENSCHIG00000010287	ATP6V1G3
snp17616-scaffold1829-844427	ENSCHIG00000017513	BLNK
snp58555-scaffold953-540194	ENSCHIG00000024598	C11orf42
snp40696-scaffold520-46977	ENSCHIG00000008511	C2orf88
snp17847-scaffold185-1738069	ENSCHIG00000022371	CAD
snp11479-scaffold142-730665	ENSCHIG00000014672	CALHM2
snp5926-scaffold1209-252270	ENSCHIG00000024256	CEP250
snp15878-scaffold1667-1290366	ENSCHIG00000021319	COL1A1
snp32462-scaffold37-1839473	ENSCHIG00000013423	CWC15
snp55879-scaffold869-387829	ENSCHIG00000020086	DESI2
snp13666-scaffold1528-1915	ENSCHIG00000019578	DISC1
snp23859-scaffold2403-211585	ENSCHIG00000020787	DLL1
snp16414-scaffold173-699595	ENSCHIG00000019691	DYRK3
snp45008-scaffold614-1225738	ENSCHIG00000024313	EPC2
snp27328-scaffold290-3901080	ENSCHIG00000016783	ESCO1
snp13674-scaffold1528-378564	ENSCHIG00000019991	EXOC8
snp47682-scaffold670-1309158	ENSCHIG00000010125	FAM76A
snp10627-scaffold1377-1268345	ENSCHIG00000008258	FBXO39
snp16325-scaffold172-40432	ENSCHIG00000015939	FECH
snp32366-scaffold368-305218	ENSCHIG00000020356	FGD4
snp26424-scaffold276-5058463	ENSCHIG00000023878	FNDC3B
snp31003-scaffold3423-286296	ENSCHIG00000007860	FOXP4
snp35243-scaffold422-1383199	ENSCHIG00000021563	FRZB
snp13205-scaffold1507-39379	ENSCHIG00000015587	GGPS1
snp50930-scaffold739-1778498	ENSCHIG00000017600	GLI2
snp7586-scaffold1270-465644	ENSCHIG00000000180	HGSNAT
snp20313-scaffold2009-784121	ENSCHIG00000017135	IRF4
snp20290-scaffold2008-666420	ENSCHIG00000011977	KCNG2
snp40377-scaffold515-3422344	ENSCHIG00000014714	KIAA2012
snp25997-scaffold2691-49695	ENSCHIG00000021449	LALBA
snp57682-scaffold926-22649	ENSCHIG00000016749	LBHD2
snp17167-scaffold1790-629377	ENSCHIG00000017649	LEMD2
snp18937-scaffold1908-103250	ENSCHIG00000020369	LIPM
snp40701-scaffold520-288891	ENSCHIG00000012721	MFSD6
snp26557-scaffold277-884819	ENSCHIG00000002021	MIR34C
snp15649-scaffold165-2524367	ENSCHIG00000023697	MIS18BP1
snp41968-scaffold548-1043342	ENSCHIG00000009533	MPZL3
snp14409-scaffold1572-653150	ENSCHIG00000022964	MSTN
snp15427-scaffold1634-1057285	ENSCHIG00000021922	NAA20
snp20921-scaffold2050-50809	ENSCHIG00000019525	NEMP2
snp41517-scaffold540-1138916	ENSCHIG00000025026	NENF
snp618-scaffold1019-45602	ENSCHIG00000015780	NGDN
snp47574-scaffold67-3222280	ENSCHIG00000009352	NHLRC2
snp45432-scaffold62-4133958	ENSCHIG00000017425	NIM1K
snp21153-scaffold207-2001682	ENSCHIG00000023612	NOCT
snp52393-scaffold780-569399	ENSCHIG00000019600	OLFM2
snp19730-scaffold199-1153308	ENSCHIG00000014618	PCDH10
snp44583-scaffold606-2451424	ENSCHIG00000004522	PCSK5
snp49805-scaffold711-1277882	ENSCHIG00000017295	PDE4D
snp13199-scaffold1506-389590	ENSCHIG00000011162	PGBD5
snp44785-scaffold609-2439183	ENSCHIG00000009066	PITPNM2
snp42182-scaffold550-1018526	ENSCHIG00000021220	PRKD2
snp41843-scaffold545-952728	ENSCHIG00000017723	PTCH2
snp24664-scaffold251-1433721	ENSCHIG00000019412	RAB8B
snp47048-scaffold658-1460975	ENSCHIG00000017236	RAPGEF1
snp23682-scaffold239-1377449	ENSCHIG00000013732	RBBP6
snp22450-scaffold222-694101	ENSCHIG00000020361	RNPC3
snp12866-scaffold1497-2118818	ENSCHIG00000007945	SCAP
snp44143-scaffold6-848567	ENSCHIG00000025896	SETD1A
snp1065-scaffold1028-1224867	ENSCHIG00000023959	SIPA1L2
snp10033-scaffold1356-2134205	ENSCHIG00000008801	SLC25A2
snp59285-scaffold974-1069193	ENSCHIG00000000067	SS18
snp11033-scaffold1395-2100712	ENSCHIG00000018400	STXBP6
snp13798-scaffold154-300085	ENSCHIG00000019725	SUCLG2
snp23803-scaffold240-762888	ENSCHIG00000025639	SV2B
snp32226-scaffold366-476837	ENSCHIG00000012192	SYK
snp20525-scaffold202-6900089	ENSCHIG00000026445	TANC1
snp10771-scaffold1383-755892	ENSCHIG00000014553	TEAD4
snp3191-scaffold1095-4289375	ENSCHIG00000013376	TEX26
snp40290-scaffold514-950383	ENSCHIG00000026146	TFF2
snp48228-scaffold682-2907245	ENSCHIG00000027016	TFRC
snp27151-scaffold29-488973	ENSCHIG00000019127	TM4SF18
snp29752-scaffold3220-348924	ENSCHIG00000014873	TMEM225B
snp48229-scaffold682-2946248	ENSCHIG00000012496	TNK2
snp21936-scaffold2156-183014	ENSCHIG00000011721	TNPO3
snp46803-scaffold653-1432164	ENSCHIG00000020435	TOR1A
snp13677-scaffold1528-526484	ENSCHIG00000014939	TRIM67
snp7084-scaffold1262-431961	ENSCHIG00000021357	TUBGCP6
snp57954-scaffold939-847052	ENSCHIG00000001110	U6
snp1710-scaffold1048-680122	ENSCHIG00000021029	UCP3
snp56987-scaffold903-410192	ENSCHIG00000010863	YBX3
snp856-scaffold1023-185495	ENSCHIG00000010239	ZFPM1
snp10297-scaffold1368-3786370
snp10467-scaffold1373-2062955
snp10950-scaffold1393-138987
snp1145-scaffold1030-168798
snp11551-scaffold1423-102534
snp11971-scaffold1440-108360
snp12078-scaffold1446-676380
snp12200-scaffold1454-1055705
snp12287-scaffold1460-666008
snp12413-scaffold1472-731375
snp12481-scaffold1478-171909
snp12580-scaffold148-3342396
snp12628-scaffold1480-851328
snp12773-scaffold149-2005010
snp12945-scaffold1499-2331234
snp12964-scaffold1499-3237791
snp13-scaffold1-521888
snp13100-scaffold150-5437865
snp13187-scaffold1504-240768
snp13215-scaffold1507-454077
snp1330-scaffold1035-1718087
snp1354-scaffold1038-4862
snp1355-scaffold1038-41950
snp13639-scaffold1526-1645747
snp13734-scaffold153-2402810
snp14004-scaffold1553-462745
snp14283-scaffold157-1737427
snp14386-scaffold1570-3405910
snp14400-scaffold1572-217934
snp14455-scaffold1578-329733
snp14840-scaffold1599-1985622
snp1510-scaffold104-3871768
snp15134-scaffold1615-388540
snp15297-scaffold163-439766
snp15699-scaffold1651-321798
snp15960-scaffold168-26440
snp1628-scaffold1046-1340143
snp16815-scaffold1760-560278
snp16955-scaffold177-1087146
snp17169-scaffold1790-708198
snp17171-scaffold1790-775769
snp17394-scaffold1802-169753
snp17459-scaffold1806-179584
snp17531-scaffold1814-144601
snp17611-scaffold1829-609178
snp17743-scaffold1840-666602
snp17812-scaffold185-209725
snp17998-scaffold185-8218299
snp18579-scaffold1878-601002
snp18601-scaffold188-467002
snp18828-scaffold19-8733236
snp18829-scaffold19-8874515
snp1909-scaffold1053-456862
snp19109-scaffold1921-51786
snp19369-scaffold1958-162026
snp19539-scaffold1970-426887
snp19550-scaffold1970-965104
snp19574-scaffold1973-222986
snp19755-scaffold199-2347706
snp19922-scaffold1992-2364013
snp20193-scaffold20-1471572
snp20320-scaffold201-155901
snp20506-scaffold202-6129051
snp20619-scaffold203-460571
snp20719-scaffold204-1683793
snp20859-scaffold205-345680
snp20928-scaffold2050-337774
snp21136-scaffold207-1271188
snp21403-scaffold2088-64947
snp21464-scaffold2090-395909
snp21586-scaffold2108-276236
snp21759-scaffold2131-1543265
snp22072-scaffold218-254183
snp22314-scaffold2204-222405
snp2278-scaffold1069-2179528
snp22819-scaffold228-1379044
snp23237-scaffold2321-8304
snp23420-scaffold235-481275
snp23549-scaffold2370-51437
snp23821-scaffold240-1521149
snp23975-scaffold2437-81289
snp24114-scaffold246-431002
snp24497-scaffold248-3388614
snp24626-scaffold2508-179647
snp25199-scaffold259-5433336
snp2585-scaffold1076-820992
snp25886-scaffold2674-121012
snp25931-scaffold2680-181186
snp26094-scaffold2716-251769
snp26162-scaffold2731-174332
snp26219-scaffold275-5479
snp26281-scaffold275-2559213
snp26351-scaffold276-1973601
snp26365-scaffold276-2561656
snp26447-scaffold276-6062132
snp26467-scaffold276-6912234
snp26490-scaffold276-7916993
snp26667-scaffold280-124236
snp27278-scaffold290-1616396
snp27323-scaffold290-3693983
snp27495-scaffold293-1066259
snp27726-scaffold296-44969
snp27930-scaffold3-543849
snp28601-scaffold3068-186821
snp287-scaffold1007-898943
snp28878-scaffold310-7407632
snp28954-scaffold312-833309
snp29114-scaffold312-7165594
snp29775-scaffold323-786391
snp30080-scaffold33-342693
snp30242-scaffold333-1162937
snp30276-scaffold333-2548784
snp31107-scaffold344-773771
snp31437-scaffold348-1604615
snp31462-scaffold349-469492
snp31993-scaffold359-1186462
snp32324-scaffold367-903143
snp32356-scaffold367-2262854
snp33608-scaffold394-3460687
snp33750-scaffold397-1034286
snp34119-scaffold400-1664685
snp34123-scaffold400-1815086
snp34132-scaffold400-2162769
snp34702-scaffold411-673056
snp348-scaffold1008-2318690
snp35154-scaffold4205-89499
snp35452-scaffold427-1738556
snp35810-scaffold430-3478876
snp35961-scaffold431-2205841
snp36090-scaffold431-8107166
snp36795-scaffold447-133295
snp36837-scaffold447-1943494
snp37032-scaffold449-759924
snp37051-scaffold449-1464463
snp37120-scaffold451-333302
snp37126-scaffold451-607379
snp37241-scaffold453-2084766
snp37300-scaffold455-423994
snp37373-scaffold456-2042583
snp37388-scaffold456-2751438
snp37585-scaffold460-246471
snp37623-scaffold462-91919
snp38047-scaffold474-554191
snp3812-scaffold112-6366861
snp38139-scaffold477-249384
snp38140-scaffold477-280593
snp38143-scaffold477-392218
snp38175-scaffold479-56059
snp38420-scaffold486-2138017
snp38434-scaffold486-2770180
snp388-scaffold1009-917284
snp38828-scaffold492-2711925
snp389-scaffold1009-949628
snp39228-scaffold5-2600157
snp3941-scaffold1122-3050214
snp39948-scaffold51-2306659
snp40007-scaffold510-2047905
snp40213-scaffold512-2379007
snp40230-scaffold512-3177450
snp40258-scaffold513-1080547
snp40695-scaffold520-17297
snp40697-scaffold520-100504
snp41027-scaffold53-737352
snp41149-scaffold532-2544276
snp4141-scaffold113-1041193
snp41476-scaffold54-973087
snp41646-scaffold542-152324
snp4185-scaffold113-2800070
snp41998-scaffold548-2407516
snp42094-scaffold55-2464894
snp42694-scaffold568-340270
snp42767-scaffold568-3505829
snp42883-scaffold57-1641283
snp42914-scaffold57-2941081
snp43057-scaffold572-579357
snp43144-scaffold574-277313
snp43294-scaffold577-277683
snp43449-scaffold579-3864490
snp43550-scaffold581-804832
snp43862-scaffold592-993064
snp4415-scaffold1139-1624583
snp44202-scaffold600-1009152
snp44325-scaffold603-2472921
snp44579-scaffold606-2299429
snp44624-scaffold606-4150659
snp44816-scaffold61-450006
snp45136-scaffold614-6918948
snp45334-scaffold619-1600295
snp45362-scaffold62-1048118
snp45385-scaffold62-2130638
snp45498-scaffold620-2637177
snp45701-scaffold627-3512011
snp46233-scaffold637-3935062
snp46270-scaffold638-1162714
snp46293-scaffold638-2075179
snp46413-scaffold641-1098932
snp46977-scaffold656-747684
snp47221-scaffold662-264604
snp47291-scaffold663-2881977
snp47486-scaffold669-905030
snp48252-scaffold683-295530
snp4829-scaffold1160-165797
snp48549-scaffold690-140353
snp48593-scaffold690-2136415
snp48618-scaffold690-3215980
snp48713-scaffold691-3275295
snp48742-scaffold692-368299
snp49081-scaffold7-5025457
snp49298-scaffold703-3533597
snp50351-scaffold72-1937366
snp50512-scaffold725-1100493
snp5053-scaffold1171-105818
snp50833-scaffold735-1672752
snp50872-scaffold737-511297
snp50906-scaffold739-518236
snp51087-scaffold740-2829307
snp51195-scaffold75-1740881
snp51604-scaffold758-468102
snp52406-scaffold780-1133971
snp52528-scaffold782-3709639
snp52648-scaffold788-180021
snp53174-scaffold80-181775
snp53530-scaffold813-2080468
snp53636-scaffold816-2354489
snp5404-scaffold1188-1738098
snp5423-scaffold1188-2614332
snp54585-scaffold833-2375996
snp54689-scaffold837-333658
snp54699-scaffold837-825226
snp54832-scaffold838-2899092
snp54942-scaffold840-357138
snp54944-scaffold840-434138
snp5522-scaffold1194-141230
snp55300-scaffold853-23357
snp55643-scaffold863-250531
snp56000-scaffold870-518759
snp56059-scaffold875-326243
snp56080-scaffold875-1223162
snp56248-scaffold88-206887
snp56266-scaffold881-92249
snp56535-scaffold893-454746
snp56700-scaffold897-2426
snp56703-scaffold897-178798
snp57212-scaffold911-212685
snp57481-scaffold92-529231
snp57926-scaffold938-764150
snp58080-scaffold94-4927373
snp58212-scaffold942-1890464
snp59121-scaffold97-396456
snp59502-scaffold980-1754315
snp5975-scaffold121-1467260
snp6023-scaffold121-3510087
snp6454-scaffold1229-2623736
snp6470-scaffold123-470755
snp661-scaffold102-1223305
snp674-scaffold102-1695057
snp6744-scaffold1245-231353
snp6774-scaffold1246-86443
snp6791-scaffold1249-290510
snp7018-scaffold1259-453311
snp7065-scaffold1261-64701
snp725-scaffold102-3900228
snp751-scaffold102-4953962
snp7658-scaffold1277-222138
snp7903-scaffold1285-295666
snp7905-scaffold1286-8433
snp8729-scaffold1312-363690
snp8940-scaffold1322-468938
snp9166-scaffold1334-352389
snp9183-scaffold1334-1170096
snp9312-scaffold134-786118
snp9331-scaffold134-1715006
snp9337-scaffold134-1925120
snp9448-scaffold1341-4096553
snp9675-scaffold1347-109324
snp9866-scaffold1352-966825
snp9948-scaffold1355-262508
snp9973-scaffold1355-1348482

## Sheet: MY
V2	ensemblID	geneName
snp54752-scaffold837-3200867	ENSCHIG00000020980	ANO3
snp16403-scaffold173-200274	ENSCHIG00000014905	C4BPB
snp33757-scaffold397-1318426	ENSCHIG00000023441	CCNDBP1
snp14519-scaffold1586-327694	ENSCHIG00000010428	CMKLR1
snp26545-scaffold277-383116	ENSCHIG00000013840	DIXDC1
snp33756-scaffold397-1281175	ENSCHIG00000023333	EPB42
snp51213-scaffold75-2521320	ENSCHIG00000009898	GGH
snp4997-scaffold117-468425	ENSCHIG00000024405	HBP1
snp10842-scaffold1386-787733	ENSCHIG00000021186	HIPK2
snp26844-scaffold2827-220206	ENSCHIG00000001452	IRS2
snp1449-scaffold104-1195828	ENSCHIG00000011532	MAX
snp27004-scaffold287-1285811	ENSCHIG00000024914	PID1
snp20502-scaffold202-5919258	ENSCHIG00000010637	PLA2R1
snp49785-scaffold711-472516	ENSCHIG00000025868	PLK2
snp31637-scaffold351-2951557	ENSCHIG00000014384	POMGNT2
snp11456-scaffold1417-861798	ENSCHIG00000010829	PTCRA
snp14746-scaffold1594-943764	ENSCHIG00000023707	RUNDC3A
snp57059-scaffold907-569723	ENSCHIG00000011218	SLITRK6
snp28252-scaffold301-1040203	ENSCHIG00000019194	STK39
snp41779-scaffold543-2907806	ENSCHIG00000020883	STK40
snp25664-scaffold264-2915226	ENSCHIG00000013988	TTC28
snp37644-scaffold463-676381	ENSCHIG00000005236	U6
snp10436-scaffold1373-700174
snp10762-scaffold1383-303073
snp10874-scaffold1389-689074
snp111-scaffold100-1535384
snp11131-scaffold140-269033
snp11877-scaffold144-1568016
snp13227-scaffold1509-172823
snp1359-scaffold1038-259347
snp14133-scaffold1564-844000
snp14605-scaffold1589-2292124
snp17128-scaffold179-781884
snp1732-scaffold1048-1664943
snp18746-scaffold19-419324
snp19067-scaffold1917-319225
snp194-scaffold1003-526053
snp19576-scaffold1973-327191
snp19846-scaffold199-6316213
snp2043-scaffold1062-86932
snp2111-scaffold1064-701960
snp21403-scaffold2088-64947
snp22810-scaffold228-934997
snp26223-scaffold275-164251
snp27136-scaffold2898-179813
snp28037-scaffold300-1644454
snp28138-scaffold300-6060910
snp28930-scaffold3113-102489
snp29019-scaffold312-3404362
snp29302-scaffold316-849536
snp29546-scaffold320-1004575
snp30307-scaffold333-3976743
snp31368-scaffold347-1886538
snp31448-scaffold3488-6801
snp32382-scaffold368-986315
snp32707-scaffold377-1012533
snp32735-scaffold3775-77895
snp33339-scaffold391-3179016
snp33767-scaffold397-1782229
snp34948-scaffold417-458404
snp35509-scaffold428-218395
snp35515-scaffold428-491297
snp35521-scaffold428-798253
snp37254-scaffold454-260876
snp38566-scaffold489-547111
snp38734-scaffold491-3791606
snp38811-scaffold492-2019047
snp3963-scaffold1125-640926
snp41368-scaffold537-4082157
snp41372-scaffold537-4223646
snp4267-scaffold1133-161743
snp43383-scaffold579-991046
snp43392-scaffold579-1378463
snp43490-scaffold579-5486038
snp43543-scaffold581-470444
snp44444-scaffold604-739089
snp4577-scaffold1147-265596
snp4606-scaffold1147-1932056
snp47477-scaffold669-568265
snp48081-scaffold68-3311692
snp48140-scaffold681-1012158
snp48290-scaffold683-1941360
snp48488-scaffold689-1244163
snp48489-scaffold689-1274998
snp4871-scaffold1163-269942
snp49159-scaffold701-486699
snp49705-scaffold71-4453803
snp50593-scaffold727-1938147
snp50594-scaffold727-1972636
snp50610-scaffold727-2722577
snp51025-scaffold740-197773
snp51329-scaffold750-1159823
snp51796-scaffold761-3779442
snp53307-scaffold804-616197
snp53541-scaffold814-38858
snp54105-scaffold825-334221
snp54152-scaffold827-64231
snp54532-scaffold833-248153
snp56021-scaffold873-431726
snp56433-scaffold887-246267
snp56712-scaffold897-586827
snp57558-scaffold92-4242449
snp57614-scaffold923-180176
snp57618-scaffold923-383108
snp58087-scaffold94-5198604

## Sheet: PP
V2	ensemblID	geneName
snp20173-scaffold20-545360	ENSCHIG00000005995	5S_rRNA
snp36858-scaffold447-2887063	ENSCHIG00000006441	7SK
snp29993-scaffold327-1884081	ENSCHIG00000020134	ANAPC7
snp41091-scaffold532-106657	ENSCHIG00000012000	ARL3
snp47029-scaffold658-634998	ENSCHIG00000024799	BARHL1
snp49261-scaffold703-1971839	ENSCHIG00000027021	BHMT2
snp42900-scaffold57-2329972	ENSCHIG00000020265	C11orf91
snp48697-scaffold691-2652764	ENSCHIG00000022210	C20orf202
snp28475-scaffold3031-133367	ENSCHIG00000024719	CBFA2T3
snp40843-scaffold524-2077432	ENSCHIG00000017603	CDC40
snp17979-scaffold185-7421576	ENSCHIG00000017116	CNRIP1
snp33563-scaffold394-1671628	ENSCHIG00000025514	CPM
snp46851-scaffold653-3497250	ENSCHIG00000015088	CTSO
snp2694-scaffold1077-1152775	ENSCHIG00000022557	CXADR
snp59488-scaffold980-1135359	ENSCHIG00000025212	DCK
snp56016-scaffold873-181494	ENSCHIG00000013192	DPEP1
snp57178-scaffold910-8050	ENSCHIG00000022065	EBNA1BP2
snp7838-scaffold1281-1858089	ENSCHIG00000020921	EPGN
snp56014-scaffold873-63560	ENSCHIG00000003612	FANCA
snp21533-scaffold210-1516351	ENSCHIG00000016417	FER
snp2245-scaffold1069-650977	ENSCHIG00000021430	GPR156
snp41135-scaffold532-1950663	ENSCHIG00000015131	HIF1AN
snp54440-scaffold830-2508680	ENSCHIG00000021360	IGFBPL1
snp16711-scaffold1750-928742	ENSCHIG00000025961	IL1RL2
snp11476-scaffold142-586731	ENSCHIG00000021339	INA
snp26812-scaffold2813-54768	ENSCHIG00000001135	LELP1
snp44198-scaffold600-880914	ENSCHIG00000013346	LINGO2
snp32749-scaffold379-151202	ENSCHIG00000010334	LSM6
snp47652-scaffold670-6366	ENSCHIG00000007022	MECR
snp26601-scaffold2775-163488	ENSCHIG00000015019	MEGF8
snp47823-scaffold673-1387504	ENSCHIG00000009653	MOCS1
snp48629-scaffold690-3695139	ENSCHIG00000014094	MSX1
snp18188-scaffold185-16285477	ENSCHIG00000014880	NAA30
snp59568-scaffold982-1375234	ENSCHIG00000020764	NID1
snp57669-scaffold925-476373	ENSCHIG00000026515	NKAIN1
snp36917-scaffold448-771506	ENSCHIG00000014008	NOX3
snp59511-scaffold980-2118157	ENSCHIG00000022758	NPFFR2
snp28476-scaffold3031-190741	ENSCHIG00000013987	PABPN1L
snp45427-scaffold62-3915343	ENSCHIG00000011111	PAIP1
snp3009-scaffold1091-286639	ENSCHIG00000018984	PDZRN3
snp10374-scaffold1370-1794663	ENSCHIG00000022780	PKIA
snp29989-scaffold327-1737814	ENSCHIG00000020162	PPTC7
snp9868-scaffold1352-1036645	ENSCHIG00000022490	RASGEF1B
snp22918-scaffold2282-662405	ENSCHIG00000021955	RIPOR3
snp6433-scaffold1229-1653083	ENSCHIG00000009527	RPH3AL
snp49454-scaffold704-3077078	ENSCHIG00000019936	SEMA3E
snp41441-scaffold539-1536056	ENSCHIG00000021075	SEPTIN11
snp25842-scaffold266-2793541	ENSCHIG00000013168	SLC9A9
snp7199-scaffold1266-1795127	ENSCHIG00000015934	TANGO6
snp7084-scaffold1262-431961	ENSCHIG00000021357	TUBGCP6
snp7556-scaffold127-7529708	ENSCHIG00000004765	U4
snp58464-scaffold950-1751183	ENSCHIG00000006531	U6
snp30997-scaffold3423-53344	ENSCHIG00000013872	USP49
snp41089-scaffold532-22408	ENSCHIG00000016756	WBP1L
snp53352-scaffold804-2716258	ENSCHIG00000026386	ZDHHC12
snp33205-scaffold389-1241549	ENSCHIG00000027129	ZNF565
snp10255-scaffold1368-2010790
snp1055-scaffold1028-799347
snp10880-scaffold139-195858
snp11015-scaffold1395-1231487
snp11567-scaffold1423-756765
snp11770-scaffold1434-669058
snp12636-scaffold1480-1163799
snp13187-scaffold1504-240768
snp1344-scaffold1037-100044
snp13484-scaffold1520-126
snp1355-scaffold1038-41950
snp1359-scaffold1038-259347
snp14530-scaffold1586-756661
snp15040-scaffold1609-206446
snp15303-scaffold163-712180
snp15319-scaffold163-1428360
snp1532-scaffold1042-68468
snp15416-scaffold1634-594411
snp15462-scaffold164-768800
snp15475-scaffold164-1344262
snp15669-scaffold165-3354504
snp15853-scaffold1667-219874
snp16071-scaffold1690-766155
snp16547-scaffold174-830889
snp17121-scaffold179-452266
snp17150-scaffold179-1814799
snp17922-scaffold185-4966903
snp17951-scaffold185-6222504
snp18341-scaffold1859-939388
snp18703-scaffold189-919896
snp18911-scaffold1905-79519
snp19074-scaffold1918-154154
snp19191-scaffold193-722354
snp19324-scaffold1951-197439
snp1967-scaffold1055-630440
snp20361-scaffold2019-98502
snp20768-scaffold204-3792524
snp20933-scaffold2052-5150
snp21032-scaffold206-1420254
snp2165-scaffold1066-367197
snp2173-scaffold1066-695070
snp22735-scaffold2265-556051
snp22810-scaffold228-934997
snp22812-scaffold228-1026328
snp2299-scaffold107-339649
snp23535-scaffold237-2129959
snp23802-scaffold240-703852
snp23888-scaffold2408-5847
snp24429-scaffold248-210611
snp24456-scaffold248-1438672
snp24483-scaffold248-2616707
snp25193-scaffold259-5164281
snp25646-scaffold264-2016061
snp25800-scaffold266-849334
snp25879-scaffold267-851318
snp26007-scaffold27-4628
snp26365-scaffold276-2561656
snp26806-scaffold281-3102445
snp27365-scaffold2909-619972
snp27971-scaffold30-1358708
snp27994-scaffold30-2430461
snp28272-scaffold301-1812949
snp29334-scaffold316-2221738
snp29725-scaffold322-895960
snp30176-scaffold332-271910
snp30459-scaffold336-150949
snp31100-scaffold344-491841
snp31117-scaffold344-1196098
snp31118-scaffold344-1243865
snp31174-scaffold345-1779294
snp31431-scaffold348-1359930
snp32203-scaffold3646-71907
snp32771-scaffold38-329828
snp32914-scaffold380-2940150
snp33085-scaffold386-156054
snp33095-scaffold386-568354
snp33836-scaffold399-372596
snp33850-scaffold399-1042529
snp34007-scaffold40-2759374
snp34325-scaffold403-646318
snp34395-scaffold404-735286
snp35005-scaffold4173-66052
snp35319-scaffold423-1529692
snp35406-scaffold426-132887
snp35554-scaffold428-2351637
snp36211-scaffold433-971139
snp36216-scaffold433-1192931
snp36246-scaffold433-2410081
snp36576-scaffold440-1567338
snp36998-scaffold448-4187332
snp37086-scaffold450-173706
snp37087-scaffold450-205042
snp37101-scaffold450-1005766
snp37368-scaffold456-1844171
snp37409-scaffold456-3518863
snp37896-scaffold467-1108407
snp38273-scaffold481-1621721
snp38293-scaffold482-490500
snp3854-scaffold1121-1400965
snp39381-scaffold500-652021
snp39477-scaffold501-1757894
snp40185-scaffold512-1223184
snp40536-scaffold519-1662551
snp40570-scaffold519-3205176
snp41027-scaffold53-737352
snp41412-scaffold539-321894
snp41426-scaffold539-940135
snp41427-scaffold539-980225
snp41432-scaffold539-1182830
snp41942-scaffold547-1041088
snp4215-scaffold1130-1142363
snp42409-scaffold560-148586
snp42410-scaffold560-208756
snp42411-scaffold560-246526
snp42413-scaffold560-375211
snp42868-scaffold57-1049883
snp42888-scaffold57-1877122
snp42901-scaffold57-2376411
snp42931-scaffold57-3658367
snp43409-scaffold579-2113076
snp44014-scaffold595-5133659
snp44528-scaffold606-217615
snp4456-scaffold1143-114351
snp44755-scaffold609-1122218
snp45382-scaffold62-2001557
snp4556-scaffold1146-1079874
snp45657-scaffold627-1589645
snp46281-scaffold638-1608187
snp46955-scaffold655-1165514
snp47045-scaffold658-1337845
snp4721-scaffold1154-168358
snp47291-scaffold663-2881977
snp48653-scaffold691-665303
snp49147-scaffold70-698190
snp49513-scaffold706-1675437
snp49673-scaffold71-2873795
snp50392-scaffold720-495722
snp51558-scaffold757-319523
snp51840-scaffold762-537187
snp52179-scaffold772-1220034
snp52307-scaffold776-1382701
snp53288-scaffold803-368295
snp54671-scaffold836-379807
snp54797-scaffold838-1438965
snp54905-scaffold84-1166444
snp55375-scaffold857-1173727
snp56095-scaffold875-1833851
snp56552-scaffold894-28600
snp56591-scaffold894-1758293
snp56670-scaffold896-1607664
snp56704-scaffold897-221626
snp58495-scaffold950-3034288
snp59146-scaffold970-86312
snp59413-scaffold980-176278
snp59415-scaffold980-262727
snp59444-scaffold980-395682
snp59466-scaffold980-522552
snp59467-scaffold980-522554
snp59469-scaffold980-522616
snp59475-scaffold980-581621
snp59489-scaffold980-1170267
snp59490-scaffold980-1217770
snp59502-scaffold980-1754315
snp5975-scaffold121-1467260
snp59886-scaffold996-206707
snp59987-scaffold999-208892
snp646-scaffold102-560594
snp6548-scaffold1232-348839
snp7231-scaffold1267-748812
snp7473-scaffold127-4044009
snp7676-scaffold1277-912193
snp7746-scaffold1278-2284143
snp7829-scaffold1281-1546878
snp7871-scaffold1281-3251602
snp7893-scaffold1284-251090
snp8471-scaffold1307-175478
snp852-scaffold1022-992922
snp870-scaffold1023-835543
snp8974-scaffold1327-20912
snp9034-scaffold1328-1566805
snp9312-scaffold134-786118
snp9326-scaffold134-1477828
snp934-scaffold1025-905585
snp949-scaffold1025-1494764
snp9806-scaffold1350-280331
snp9875-scaffold1352-1329560
snp9944-scaffold1355-117227

## Sheet: SCC
V2	ensemblID	geneName
snp46645-scaffold65-421084	ENSCHIG00000004022	5S_rRNA
snp20799-scaffold204-5308217	ENSCHIG00000005638	7SK
snp33479-scaffold3929-2298	ENSCHIG00000027204	ARFGAP1
snp45646-scaffold627-1123750	ENSCHIG00000017792	ARL6
snp26256-scaffold275-1525865	ENSCHIG00000009558	ASAH1
snp12508-scaffold148-134876	ENSCHIG00000011106	ATOH1
snp7825-scaffold1281-1387041	ENSCHIG00000024625	BTC
snp57105-scaffold909-602998	ENSCHIG00000013991	C16orf89
snp39019-scaffold494-5811440	ENSCHIG00000022969	CAMK2B
snp28423-scaffold303-2593620	ENSCHIG00000015866	CDRT4
snp27401-scaffold2911-31961	ENSCHIG00000011587	CEBPA
snp9031-scaffold1328-1426546	ENSCHIG00000008304	CFAP52
snp12989-scaffold150-414297	ENSCHIG00000023834	CHGB
snp13302-scaffold1513-308277	ENSCHIG00000015361	CISH
snp13628-scaffold1526-1211750	ENSCHIG00000021897	CLYBL
snp2913-scaffold109-185547	ENSCHIG00000010775	CMTM6
snp47210-scaffold661-340984	ENSCHIG00000023253	CORO2B
snp55969-scaffold87-1511167	ENSCHIG00000025120	CRPPA
snp55146-scaffold847-1461193	ENSCHIG00000016590	CSTF2T
snp34613-scaffold41-360315	ENSCHIG00000015147	DDX10
snp18321-scaffold1859-64691	ENSCHIG00000023014	DENND2A
snp23112-scaffold2304-60283	ENSCHIG00000022990	DGAT1
snp21893-scaffold215-578540	ENSCHIG00000017727	DHX57
snp33511-scaffold393-1407421	ENSCHIG00000022323	DPP10
snp1887-scaffold1052-2534483	ENSCHIG00000004339	EIF3E
snp56419-scaffold886-845066	ENSCHIG00000002096	F2RL2
snp10541-scaffold1376-648670	ENSCHIG00000024034	FAM219A
snp42291-scaffold557-47601	ENSCHIG00000015518	GABARAPL2
snp18639-scaffold1882-183259	ENSCHIG00000017798	GAD1
snp20366-scaffold202-108000	ENSCHIG00000024307	GALNT3
snp36492-scaffold439-792689	ENSCHIG00000000610	GOLGA7
snp13619-scaffold1526-827153	ENSCHIG00000012779	GPR183
snp49753-scaffold710-1514064	ENSCHIG00000018039	GSTCD
snp39002-scaffold494-5081933	ENSCHIG00000018639	HECW1
snp35313-scaffold423-1334611	ENSCHIG00000017334	HNF4A
snp46441-scaffold643-898032	ENSCHIG00000006694	INSC
snp522-scaffold1014-291925	ENSCHIG00000023762	ITIH2
snp36759-scaffold445-3082508	ENSCHIG00000006072	JHY
snp56550-scaffold893-1100083	ENSCHIG00000012986	KCNS3
snp23456-scaffold2365-9014	ENSCHIG00000023606	KCNV1
snp50299-scaffold719-329910	ENSCHIG00000015791	KCTD9
snp41528-scaffold540-1599578	ENSCHIG00000018432	LPGAT1
snp17500-scaffold181-401679	ENSCHIG00000027187	LRRC41
snp29457-scaffold319-169319	ENSCHIG00000016723	METTL3
snp59143-scaffold97-1334327	ENSCHIG00000022564	MTG2
snp50072-scaffold717-70261	ENSCHIG00000021662	NEK3
snp32239-scaffold366-1078292	ENSCHIG00000009349	NFIL3
snp43426-scaffold579-2901105	ENSCHIG00000016534	NHSL1
snp40236-scaffold512-3423261	ENSCHIG00000024746	NOD2
snp39021-scaffold494-5890995	ENSCHIG00000024244	NUDCD3
snp17936-scaffold185-5563416	ENSCHIG00000018864	PCYOX1
snp35226-scaffold422-709410	ENSCHIG00000024041	PDE1A
snp12352-scaffold1466-157678	ENSCHIG00000011818	PKHD1L1
snp2431-scaffold107-6282768	ENSCHIG00000024588	RASSF8
snp29461-scaffold319-352885	ENSCHIG00000026244	RPGRIP1
snp23953-scaffold2419-339375	ENSCHIG00000018419	SACM1L
snp21695-scaffold2121-544159	ENSCHIG00000022664	SLC12A8
snp53021-scaffold796-1971021	ENSCHIG00000013351	SLC37A2
snp23904-scaffold241-486482	ENSCHIG00000008492	SNORA70
snp10648-scaffold1377-2234692	ENSCHIG00000026957	SPATA22
snp53749-scaffold82-2515689	ENSCHIG00000013934	STK17B
snp23462-scaffold2365-274714	ENSCHIG00000026780	SYBU
snp4968-scaffold1169-417943	ENSCHIG00000014255	TMED7
snp31881-scaffold356-3751390	ENSCHIG00000020113	TNFSF8
snp6448-scaffold1229-2352489	ENSCHIG00000010508	TRARG1
snp25664-scaffold264-2915226	ENSCHIG00000013988	TTC28
snp20045-scaffold2-1495204	ENSCHIG00000019341	TTC37
snp6978-scaffold1257-637290	ENSCHIG00000003723	U6
snp59410-scaffold980-39769	ENSCHIG00000020938	UGT2A2
snp56465-scaffold889-663680	ENSCHIG00000015678	USP25
snp11569-scaffold1423-841515	ENSCHIG00000003954	UTRN
snp36296-scaffold435-1724189	ENSCHIG00000012258	UTS2B
snp43065-scaffold572-963957	ENSCHIG00000002937	Y_RNA
snp11124-scaffold14-2309326	ENSCHIG00000015764	ZFPM2
snp10168-scaffold1364-377158
snp10430-scaffold1373-465729
snp10540-scaffold1376-612427
snp11073-scaffold14-20775
snp11075-scaffold14-118201
snp11318-scaffold1409-487559
snp11562-scaffold1423-589615
snp12350-scaffold1466-79623
snp12355-scaffold1466-277214
snp12550-scaffold148-2045943
snp13041-scaffold150-2723930
snp13051-scaffold150-3186404
snp13102-scaffold150-5576981
snp13117-scaffold1501-393689
snp13463-scaffold152-1569465
snp13626-scaffold1526-1146957
snp13702-scaffold153-752162
snp13703-scaffold153-815599
snp13734-scaffold153-2402810
snp13790-scaffold1539-710641
snp14236-scaffold1569-195650
snp14788-scaffold1596-639598
snp1487-scaffold104-2920195
snp15338-scaffold163-2310164
snp15457-scaffold164-497084
snp1690-scaffold1047-2226391
snp17147-scaffold179-1672293
snp17258-scaffold18-1536295
snp18325-scaffold1859-272168
snp1833-scaffold1052-112436
snp18365-scaffold186-446870
snp1838-scaffold1052-332190
snp1840-scaffold1052-394906
snp1846-scaffold1052-705099
snp1847-scaffold1052-740346
snp1853-scaffold1052-977656
snp18555-scaffold1877-257018
snp1896-scaffold1052-2943601
snp19006-scaffold191-2230366
snp19018-scaffold1911-155326
snp19137-scaffold1923-926488
snp19139-scaffold1923-1001266
snp19147-scaffold1924-344913
snp19343-scaffold1952-365396
snp19742-scaffold199-1733770
snp20268-scaffold2006-113773
snp20274-scaffold2006-426146
snp20710-scaffold204-1276928
snp20971-scaffold2055-13810
snp21116-scaffold207-397967
snp21183-scaffold207-3229067
snp21299-scaffold208-1911985
snp21545-scaffold210-2031762
snp21586-scaffold2108-276236
snp21690-scaffold2121-333490
snp21691-scaffold2121-364497
snp21817-scaffold214-1194720
snp2182-scaffold1066-1079804
snp21830-scaffold214-1770628
snp22069-scaffold218-117726
snp22081-scaffold218-661501
snp22083-scaffold218-733032
snp22085-scaffold218-830982
snp22092-scaffold218-1145836
snp22107-scaffold218-1794536
snp22219-scaffold219-2460304
snp22855-scaffold228-3246781
snp22866-scaffold228-3773696
snp23247-scaffold2321-524978
snp23332-scaffold2330-410113
snp23342-scaffold2331-106144
snp23458-scaffold2365-122165
snp23509-scaffold237-1024504
snp2371-scaffold107-3559180
snp2422-scaffold107-5881388
snp24662-scaffold251-1332145
snp2527-scaffold1074-342447
snp25548-scaffold263-1800081
snp25906-scaffold268-43699
snp25914-scaffold268-480491
snp25991-scaffold269-1234387
snp26269-scaffold275-2050429
snp26559-scaffold277-975147
snp26592-scaffold277-2435007
snp27529-scaffold2931-358372
snp27629-scaffold295-3295685
snp27658-scaffold295-4565966
snp2768-scaffold108-362472
snp27811-scaffold2989-221933
snp28010-scaffold300-467340
snp28067-scaffold300-2952993
snp29382-scaffold318-235078
snp29566-scaffold3201-140559
snp29652-scaffold321-3845122
snp29711-scaffold322-264987
snp29782-scaffold323-1115874
snp29948-scaffold3266-89336
snp30041-scaffold329-35639
snp3006-scaffold1091-163440
snp30185-scaffold332-635064
snp30288-scaffold333-3144412
snp30891-scaffold341-212760
snp31755-scaffold355-69443
snp31980-scaffold359-539206
snp3210-scaffold1096-409973
snp32156-scaffold364-571594
snp32466-scaffold37-1966980
snp3272-scaffold110-88990
snp3277-scaffold110-344299
snp32815-scaffold38-2335728
snp32822-scaffold38-2653443
snp32885-scaffold380-1495066
snp32971-scaffold383-1207138
snp33289-scaffold391-1093817
snp33350-scaffold391-3653436
snp33731-scaffold397-199393
snp33910-scaffold4-1071132
snp33925-scaffold4-1818866
snp33936-scaffold4-2282902
snp33988-scaffold40-1930351
snp34006-scaffold40-2730476
snp34019-scaffold40-3327245
snp34048-scaffold40-4619884
snp34074-scaffold40-5696142
snp34107-scaffold400-1094495
snp34297-scaffold402-3245028
snp34299-scaffold402-3309246
snp34606-scaffold41-35087
snp34614-scaffold41-392367
snp34620-scaffold41-664456
snp34626-scaffold41-947957
snp34628-scaffold41-1050774
snp35033-scaffold419-71985
snp35079-scaffold42-1824811
snp35360-scaffold425-84584
snp35372-scaffold425-577485
snp35403-scaffold425-1832715
snp35691-scaffold43-3590654
snp36246-scaffold433-2410081
snp36327-scaffold435-3120299
snp36520-scaffold44-655734
snp36522-scaffold44-728317
snp3665-scaffold112-264156
snp37058-scaffold45-72666
snp37061-scaffold45-213438
snp37090-scaffold450-358418
snp37278-scaffold454-1369961
snp37317-scaffold455-1220426
snp37546-scaffold46-2014481
snp37556-scaffold46-2443042
snp37622-scaffold462-49400
snp37938-scaffold47-785296
snp38407-scaffold486-1565149
snp38459-scaffold486-3884386
snp38511-scaffold487-400864
snp38675-scaffold491-670095
snp38726-scaffold491-3396247
snp38758-scaffold491-5040229
snp38759-scaffold491-5082666
snp38986-scaffold494-4405023
snp39132-scaffold498-2118731
snp39308-scaffold50-2011613
snp39421-scaffold500-2399260
snp39457-scaffold501-833572
snp39605-scaffold504-1055296
snp39608-scaffold504-1183959
snp3976-scaffold1126-353519
snp39900-scaffold51-252902
snp40079-scaffold511-2184001
snp40524-scaffold519-1193859
snp4075-scaffold1129-11905
snp40993-scaffold528-800198
snp41445-scaffold539-1699266
snp41954-scaffold548-424376
snp42075-scaffold55-1650669
snp42292-scaffold557-80035
snp42354-scaffold559-621023
snp42409-scaffold560-148586
snp42581-scaffold566-10728
snp42819-scaffold568-5832364
snp42836-scaffold568-6534059
snp42999-scaffold570-262390
snp43016-scaffold570-862110
snp43066-scaffold572-993652
snp43087-scaffold572-1822323
snp43128-scaffold573-51694
snp43242-scaffold575-2323682
snp43261-scaffold576-489184
snp43386-scaffold579-1161145
snp43407-scaffold579-2018752
snp4342-scaffold1137-162373
snp43697-scaffold585-2893752
snp4371-scaffold1137-1355489
snp44334-scaffold603-2817965
snp44757-scaffold609-1219218
snp44780-scaffold609-2215939
snp45-scaffold10-301476
snp45237-scaffold618-290988
snp45307-scaffold619-347104
snp45626-scaffold627-116590
snp45848-scaffold63-1271507
snp45867-scaffold63-2195450
snp46308-scaffold639-126113
snp46319-scaffold64-17500
snp46666-scaffold65-1273194
snp46831-scaffold653-2673066
snp47887-scaffold675-784402
snp48140-scaffold681-1012158
snp48256-scaffold683-448458
snp48404-scaffold687-2507372
snp49858-scaffold712-62831
snp50363-scaffold72-2488293
snp50503-scaffold725-718947
snp50994-scaffold74-20766
snp51363-scaffold751-1176822
snp51520-scaffold755-796903
snp51581-scaffold757-1511720
snp51933-scaffold763-16884
snp52217-scaffold774-597593
snp52350-scaffold779-685875
snp52508-scaffold782-2854732
snp52592-scaffold785-709755
snp52600-scaffold786-11300
snp52606-scaffold786-225922
snp52610-scaffold786-385072
snp52611-scaffold786-442335
snp52612-scaffold786-477435
snp52684-scaffold79-687575
snp53303-scaffold804-402792
snp53304-scaffold804-446287
snp5337-scaffold1184-491879
snp53394-scaffold806-363412
snp53685-scaffold819-57603
snp54123-scaffold825-1070817
snp54283-scaffold83-250845
snp54429-scaffold830-2004298
snp54430-scaffold830-2041564
snp54549-scaffold833-984229
snp54636-scaffold835-22393
snp54644-scaffold835-293380
snp54654-scaffold835-809851
snp54812-scaffold838-2034381
snp5504-scaffold1192-1164870
snp55171-scaffold847-2506442
snp55312-scaffold853-478270
snp55676-scaffold863-1692634
snp55966-scaffold87-1364401
snp56110-scaffold875-2486438
snp56548-scaffold893-1037664
snp56552-scaffold894-28600
snp56710-scaffold897-496914
snp56739-scaffold899-321060
snp56910-scaffold902-185592
snp56956-scaffold902-2079458
snp57019-scaffold905-1178234
snp57056-scaffold907-464190
snp57057-scaffold907-510515
snp57306-scaffold912-2034204
snp57424-scaffold914-651816
snp57698-scaffold926-757760
snp57801-scaffold931-1856640
snp57853-scaffold934-431181
snp58142-scaffold94-7537817
snp58271-scaffold945-1355736
snp58272-scaffold945-1407839
snp58444-scaffold950-893556
snp58459-scaffold950-1553329
snp58815-scaffold960-787939
snp58913-scaffold965-387766
snp58945-scaffold967-11438
snp59238-scaffold973-1467335
snp59414-scaffold980-228963
snp59510-scaffold980-2081926
snp59546-scaffold982-449518
snp59788-scaffold993-328624
snp627-scaffold1019-467931
snp6310-scaffold1222-351135
snp6372-scaffold1224-1930846
snp6406-scaffold1229-333980
snp6538-scaffold1231-784814
snp7752-scaffold1279-302689
snp8254-scaffold13-3825762
snp8415-scaffold1304-105386
snp8958-scaffold1324-118148
snp9541-scaffold1343-1845473
snp9556-scaffold1343-2459116
snp9686-scaffold1347-532368
snp9717-scaffold135-529415
snp981-scaffold1025-2882387
