# Supplementary material for: Computational Identification of Milk Trait Regulation Through Transcription Factor Cooperation in Murciano-Granadina Goats
Source: Biology (Basel). 2024 Nov 15;13(11):929. doi: 10.3390/biology13110929 (PMC11591944; doi:10.3390/biology13110929)
Supplement: Supplementary file 1 [file biology-13-00929-s001.zip › Supplementary_Tables_S2_Epistais_SNPs_EnsemblIDs_Genes.xlsx]

## Sheet: DM_Epistasis
SNP1	SNP2	ensemblID1	geneName1	ensemblID2	geneName2
snp10935-scaffold1392-450133	snp31912-scaffold356-5061803
snp2709-scaffold1079-35814	snp51488-scaffold754-2366830			ENSCHIG00000008062	TICRR
snp57407-scaffold913-3119332	snp14705-scaffold1592-16593			ENSCHIG00000021782	WNT11
snp44495-scaffold604-2898886	snp50555-scaffold727-233703
snp46791-scaffold653-902836	snp50555-scaffold727-233703
snp21050-scaffold206-2202727	snp46765-scaffold652-737797
snp58015-scaffold94-2213487	snp58171-scaffold942-225054
snp53312-scaffold804-877335	snp17979-scaffold185-7421576	ENSCHIG00000019164	LMX1B	ENSCHIG00000017116	CNRIP1
snp49630-scaffold71-741206	snp13215-scaffold1507-454077
snp58045-scaffold94-3453769	snp57379-scaffold913-1860938			ENSCHIG00000021608	TMEM171
snp2127-scaffold1064-1455065	snp1344-scaffold1037-100044
snp19264-scaffold1940-1902	snp46765-scaffold652-737797	ENSCHIG00000019882	CCDC70
snp4472-scaffold1144-78161	snp24472-scaffold248-2174367	ENSCHIG00000012454	CDYL2	ENSCHIG00000020632	ADGRL3
snp4139-scaffold113-974214	snp12850-scaffold1497-1414273
snp13834-scaffold154-1734309	snp48786-scaffold694-153389	ENSCHIG00000017627	LMOD3
snp35771-scaffold430-1854823	snp15074-scaffold1611-45593
snp19338-scaffold1952-197451	snp41427-scaffold539-980225
snp7489-scaffold127-4794447	snp35369-scaffold425-488625
snp57457-scaffold918-523251	snp916-scaffold1025-116225
snp22173-scaffold219-501480	snp9798-scaffold135-4097740	ENSCHIG00000001109	EFHD1
snp11822-scaffold1438-1084369	snp7676-scaffold1277-912193
snp3866-scaffold1121-1898930	snp46765-scaffold652-737797
snp28179-scaffold300-7977621	snp46765-scaffold652-737797
snp50641-scaffold73-145904	snp29307-scaffold316-1099319
snp45657-scaffold627-1589645	snp11901-scaffold144-2628266
snp40379-scaffold515-3498732	snp16596-scaffold175-261213			ENSCHIG00000024728	DNAJC12
snp12841-scaffold1497-1032419	snp51820-scaffold761-4883271	ENSCHIG00000023269	PRKAR2A	ENSCHIG00000011271	XPO5
snp32903-scaffold380-2437007	snp38947-scaffold494-2622953
snp44748-scaffold609-786339	snp55264-scaffold851-662772	ENSCHIG00000019152	DHX37
snp58045-scaffold94-3453769	snp33085-scaffold386-156054
snp14102-scaffold1562-10041	snp59444-scaffold980-395682
snp59280-scaffold974-862845	snp35321-scaffold423-1616036			ENSCHIG00000020737	TOX2
snp49349-scaffold703-5745780	snp21532-scaffold210-1483010	ENSCHIG00000013774	SMAD3	ENSCHIG00000016417	FER
snp33868-scaffold399-1859621	snp13215-scaffold1507-454077
snp13049-scaffold150-3085519	snp4185-scaffold113-2800070
snp38202-scaffold480-104229	snp41427-scaffold539-980225	ENSCHIG00000019338	ITGA4
snp35921-scaffold431-449566	snp14705-scaffold1592-16593			ENSCHIG00000021782	WNT11
snp13834-scaffold154-1734309	snp12768-scaffold149-1830916	ENSCHIG00000017627	LMOD3	ENSCHIG00000025687	PDZRN4
snp21071-scaffold2062-238202	snp21204-scaffold207-4134638
snp41308-scaffold537-1522946	snp20933-scaffold2052-5150
snp34075-scaffold40-5751561	snp18502-scaffold187-1560839
snp50641-scaffold73-145904	snp55644-scaffold863-288838			ENSCHIG00000024426	CBLB
snp30824-scaffold340-1241741	snp16596-scaffold175-261213			ENSCHIG00000024728	DNAJC12
snp5220-scaffold1180-204071	snp3443-scaffold1105-1147118
snp19147-scaffold1924-344913	snp22307-scaffold2202-353730			ENSCHIG00000011280	COMMD5
snp5220-scaffold1180-204071	snp1354-scaffold1038-4862
snp19264-scaffold1940-1902	snp14705-scaffold1592-16593	ENSCHIG00000019882	CCDC70	ENSCHIG00000021782	WNT11
snp2091-scaffold1063-1210035	snp31232-scaffold345-4398289
snp2224-scaffold1068-679535	snp46765-scaffold652-737797
snp25698-scaffold2643-697295	snp31237-scaffold345-4575146	ENSCHIG00000014543	EVC2
snp5352-scaffold1186-267690	snp21153-scaffold207-2001682			ENSCHIG00000023612	NOCT
snp51992-scaffold764-2253310	snp1344-scaffold1037-100044
snp19240-scaffold194-573096	snp2089-scaffold1063-1102441
snp59280-scaffold974-862845	snp55644-scaffold863-288838			ENSCHIG00000024426	CBLB
snp30388-scaffold335-708	snp7676-scaffold1277-912193
snp56024-scaffold873-581818	snp59444-scaffold980-395682
snp36979-scaffold448-3408540	snp16596-scaffold175-261213			ENSCHIG00000024728	DNAJC12
snp30531-scaffold337-538206	snp13215-scaffold1507-454077
snp11126-scaffold140-2873	snp7676-scaffold1277-912193
snp33058-scaffold385-3171682	snp18502-scaffold187-1560839
snp43460-scaffold579-4351401	snp29993-scaffold327-1884081	ENSCHIG00000008530	SLC35D3	ENSCHIG00000020134	ANAPC7
snp24450-scaffold248-1194046	snp16596-scaffold175-261213			ENSCHIG00000024728	DNAJC12
snp45685-scaffold627-2804359	snp13442-scaffold152-415001
snp1540-scaffold1042-401760	snp48329-scaffold686-288369
snp26029-scaffold270-366697	snp13215-scaffold1507-454077
snp16740-scaffold1752-828435	snp2-scaffold1-30839
snp43460-scaffold579-4351401	snp29994-scaffold327-1915396	ENSCHIG00000008530	SLC35D3
snp36891-scaffold447-4269745	snp36647-scaffold443-768971
snp1170-scaffold1030-1260582	snp16596-scaffold175-261213			ENSCHIG00000024728	DNAJC12
snp51859-scaffold762-1390982	snp13675-scaffold1528-436415			ENSCHIG00000014076	C1orf131
snp21021-scaffold206-857749	snp41427-scaffold539-980225
snp37120-scaffold451-333302	snp21204-scaffold207-4134638
snp50641-scaffold73-145904	snp23014-scaffold230-1104124
snp12613-scaffold1480-250179	snp1344-scaffold1037-100044
snp29409-scaffold318-1506220	snp4090-scaffold1129-775479			ENSCHIG00000011393	C8orf88
snp59150-scaffold970-276362	snp27806-scaffold2987-52627	ENSCHIG00000025824	HDAC9	ENSCHIG00000008482	U1
snp51859-scaffold762-1390982	snp48786-scaffold694-153389
snp59303-scaffold975-539932	snp16289-scaffold1715-81754
snp37120-scaffold451-333302	snp59809-scaffold993-1157337
snp40720-scaffold521-820614	snp31870-scaffold356-3145635
snp16365-scaffold1726-13149	snp1344-scaffold1037-100044
snp51992-scaffold764-2253310	snp6038-scaffold1213-128095
snp20891-scaffold205-1856256	snp41427-scaffold539-980225
snp18512-scaffold187-2035952	snp1344-scaffold1037-100044
snp5220-scaffold1180-204071	snp33085-scaffold386-156054
snp39254-scaffold5-3709820	snp57814-scaffold931-2336841
snp48646-scaffold691-352628	snp21532-scaffold210-1483010	ENSCHIG00000014175	EFCAB8	ENSCHIG00000016417	FER
snp56024-scaffold873-581818	snp13666-scaffold1528-1915			ENSCHIG00000019578	DISC1
snp35033-scaffold419-71985	snp916-scaffold1025-116225
snp22173-scaffold219-501480	snp32146-scaffold364-181163	ENSCHIG00000001109	EFHD1
snp30858-scaffold340-2613048	snp5144-scaffold118-78758
snp33095-scaffold386-568354	snp14499-scaffold1580-55502
snp20832-scaffold2044-190763	snp930-scaffold1025-712658
snp27423-scaffold292-661374	snp50802-scaffold735-344612
snp17191-scaffold1794-287247	snp9885-scaffold1352-1785767	ENSCHIG00000019207	RDH13
snp10089-scaffold1358-709228	snp24472-scaffold248-2174367			ENSCHIG00000020632	ADGRL3
snp9519-scaffold1343-921714	snp30997-scaffold3423-53344			ENSCHIG00000013872	USP49
snp48122-scaffold681-223087	snp1344-scaffold1037-100044
snp58045-scaffold94-3453769	snp59594-scaffold984-20467
snp54632-scaffold8341-93239	snp54297-scaffold83-910264
snp53312-scaffold804-877335	snp41427-scaffold539-980225	ENSCHIG00000019164	LMX1B
snp58113-scaffold94-6300332	snp48272-scaffold683-1188332	ENSCHIG00000012702	NMU
snp41132-scaffold532-1841889	snp49656-scaffold71-1951673
snp58045-scaffold94-3453769	snp41230-scaffold535-67274
snp53312-scaffold804-877335	snp12404-scaffold1472-346880	ENSCHIG00000019164	LMX1B
snp6379-scaffold1224-2263499	snp59170-scaffold971-266429			ENSCHIG00000014136	ITGB2
snp31117-scaffold344-1196098	snp2-scaffold1-30839
snp20450-scaffold202-3690280	snp1354-scaffold1038-4862
snp5220-scaffold1180-204071	snp46592-scaffold646-1213190
snp38855-scaffold492-3791655	snp30621-scaffold339-2602007
snp11248-scaffold1403-220382	snp3548-scaffold111-2126686
snp27340-scaffold2900-154510	snp7676-scaffold1277-912193
snp13835-scaffold154-1774580	snp12850-scaffold1497-1414273
snp45970-scaffold63-7532711	snp54487-scaffold830-4541319
snp32753-scaffold379-311004	snp35321-scaffold423-1616036			ENSCHIG00000020737	TOX2
snp57407-scaffold913-3119332	snp4486-scaffold1144-653473
snp33222-scaffold389-1965831	snp52028-scaffold765-457385	ENSCHIG00000024991	KRTDAP
snp59186-scaffold971-1067105	snp1067-scaffold1028-1313674
snp46140-scaffold636-264016	snp32899-scaffold380-2241397
snp16095-scaffold1694-331389	snp16596-scaffold175-261213	ENSCHIG00000005160	U6	ENSCHIG00000024728	DNAJC12
snp48122-scaffold681-223087	snp30621-scaffold339-2602007
snp19485-scaffold1967-802584	snp1344-scaffold1037-100044	ENSCHIG00000017750	ACP7

## Sheet: DPM_Epistasis
SNP1	SNP2	ensemblID1	geneName1	ensemblID2	geneName2
snp3535-scaffold111-1414265	snp30507-scaffold3368-212571
snp57455-scaffold918-426183	snp41091-scaffold532-106657			ENSCHIG00000012000	ARL3
snp8081-scaffold1293-871286	snp44855-scaffold611-263638
snp43485-scaffold579-5295938	snp34128-scaffold400-1995325
snp37942-scaffold47-963826	snp57114-scaffold91-112219
snp54255-scaffold827-4581546	snp38916-scaffold494-1131603
snp58102-scaffold94-5799687	snp49399-scaffold704-890731
snp30936-scaffold341-2151753	snp58682-scaffold956-1204788	ENSCHIG00000004732	5S_rRNA
snp45996-scaffold631-611061	snp8564-scaffold1309-793050	ENSCHIG00000010718	INO80D
snp54442-scaffold830-2604082	snp40667-scaffold52-3595622
snp42400-scaffold56-1492775	snp45205-scaffold616-1062379
snp15669-scaffold165-3354504	snp41091-scaffold532-106657			ENSCHIG00000012000	ARL3
snp21725-scaffold2131-42724	snp29861-scaffold324-728910			ENSCHIG00000022906	RGS21
snp30936-scaffold341-2151753	snp7772-scaffold128-378150	ENSCHIG00000004732	5S_rRNA
snp41430-scaffold539-1097204	snp43041-scaffold571-11472
snp33211-scaffold389-1477510	snp56510-scaffold890-597555
snp55969-scaffold87-1511167	snp16223-scaffold1704-1045222	ENSCHIG00000025120	CRPPA	ENSCHIG00000013434	HEYL
snp42102-scaffold55-2745895	snp25418-scaffold262-2362772
snp47409-scaffold668-903806	snp45385-scaffold62-2130638	ENSCHIG00000002469	chi-mir-133b
snp34693-scaffold411-207536	snp7772-scaffold128-378150
snp43537-scaffold581-227197	snp25820-scaffold266-1779388
snp1896-scaffold1052-2943601	snp16596-scaffold175-261213			ENSCHIG00000024728	DNAJC12
snp23994-scaffold244-317294	snp31806-scaffold356-331682
snp1893-scaffold1052-2816918	snp16596-scaffold175-261213			ENSCHIG00000024728	DNAJC12
snp59313-scaffold975-899092	snp13996-scaffold1553-165207
snp17135-scaffold179-1148340	snp48287-scaffold683-1818311
snp56941-scaffold902-1467540	snp952-scaffold1025-1630312	ENSCHIG00000017030	LOX
snp34165-scaffold401-301056	snp10874-scaffold1389-689074
snp37793-scaffold466-625787	snp56108-scaffold875-2407563
snp47113-scaffold659-2583652	snp54475-scaffold830-4076634
snp41430-scaffold539-1097204	snp53982-scaffold820-2919838
snp43796-scaffold589-951900	snp18498-scaffold187-1384514
snp49400-scaffold704-919305	snp41128-scaffold532-1631913			ENSCHIG00000020908	SLF2
snp29371-scaffold3177-25609	snp8564-scaffold1309-793050
snp2188-scaffold1067-4710	snp58957-scaffold967-522276
snp27109-scaffold289-2372235	snp16223-scaffold1704-1045222			ENSCHIG00000013434	HEYL
snp32114-scaffold363-394070	snp41091-scaffold532-106657			ENSCHIG00000012000	ARL3
snp54149-scaffold826-547054	snp20811-scaffold204-5757307
snp40242-scaffold513-238325	snp1704-scaffold1048-413128
snp56384-scaffold885-107274	snp41758-scaffold543-2028687
snp27109-scaffold289-2372235	snp6141-scaffold1217-723975
snp8301-scaffold130-1851536	snp18498-scaffold187-1384514	ENSCHIG00000021129	NIPAL3
snp28469-scaffold303-4735626	snp8512-scaffold1308-1293507
snp57189-scaffold910-506570	snp53180-scaffold800-1082	ENSCHIG00000025175	ST3GAL3
snp2426-scaffold107-6048868	snp31408-scaffold348-360907			ENSCHIG00000016579	CSE1L
snp49512-scaffold706-1643230	snp16223-scaffold1704-1045222			ENSCHIG00000013434	HEYL
snp7372-scaffold1269-4776298	snp16223-scaffold1704-1045222			ENSCHIG00000013434	HEYL
snp3940-scaffold1122-3010772	snp52535-scaffold782-4018424			ENSCHIG00000016254	KCNMB1
snp51951-scaffold764-510515	snp19524-scaffold197-1568886
snp52224-scaffold774-936496	snp28368-scaffold303-323702			ENSCHIG00000012011	ZNF18
snp32114-scaffold363-394070	snp38704-scaffold491-1969079
snp58545-scaffold953-172786	snp35215-scaffold422-271694
snp37793-scaffold466-625787	snp17316-scaffold18-3974068			ENSCHIG00000021878	CDC42BPA
snp42349-scaffold559-421109	snp45385-scaffold62-2130638
snp52205-scaffold774-71944	snp38968-scaffold494-3594433
snp38675-scaffold491-670095	snp44855-scaffold611-263638
snp57189-scaffold910-506570	snp49353-scaffold703-5898717	ENSCHIG00000025175	ST3GAL3
snp49648-scaffold71-1619904	snp41091-scaffold532-106657			ENSCHIG00000012000	ARL3
snp2581-scaffold1076-651818	snp5421-scaffold1188-2522219			ENSCHIG00000018760	NDRG3
snp2188-scaffold1067-4710	snp34325-scaffold403-646318
snp36723-scaffold445-1616980	snp45385-scaffold62-2130638	ENSCHIG00000002155	OTOG
snp30128-scaffold331-239528	snp41091-scaffold532-106657			ENSCHIG00000012000	ARL3
snp49065-scaffold7-4385868	snp24361-scaffold247-7543141
snp49717-scaffold710-11866	snp56510-scaffold890-597555
snp24977-scaffold257-317971	snp2866-scaffold1084-403856
snp8528-scaffold1308-1972992	snp21022-scaffold206-887524
snp22965-scaffold2290-1116053	snp23013-scaffold230-1049018
snp54382-scaffold83-4509273	snp58957-scaffold967-522276
snp8081-scaffold1293-871286	snp38968-scaffold494-3594433
snp24977-scaffold257-317971	snp15022-scaffold1605-419966
snp13465-scaffold152-1662871	snp44855-scaffold611-263638
snp10915-scaffold1390-438198	snp26785-scaffold281-2116966
snp49717-scaffold710-11866	snp8564-scaffold1309-793050
snp28245-scaffold301-763245	snp16711-scaffold1750-928742			ENSCHIG00000025961	IL1RL2
snp10382-scaffold1371-70458	snp41091-scaffold532-106657	ENSCHIG00000005005	U8	ENSCHIG00000012000	ARL3
snp32114-scaffold363-394070	snp38968-scaffold494-3594433
snp39385-scaffold500-831063	snp22114-scaffold2180-83410
snp49362-scaffold703-6301752	snp17316-scaffold18-3974068			ENSCHIG00000021878	CDC42BPA
snp34165-scaffold401-301056	snp43392-scaffold579-1378463
snp42400-scaffold56-1492775	snp25946-scaffold2687-57287
snp5302-scaffold1183-1803759	snp19018-scaffold1911-155326
snp41794-scaffold543-3645591	snp3656-scaffold1118-26017
snp44309-scaffold603-1774301	snp40265-scaffold513-1435724
snp36668-scaffold444-119096	snp41782-scaffold543-3073389	ENSCHIG00000022539	FOXG1	ENSCHIG00000003118	MAP7D1
snp45872-scaffold63-2416461	snp57492-scaffold92-1099438
snp21688-scaffold2121-220908	snp41864-scaffold546-371390
snp36634-scaffold443-178056	snp10295-scaffold1368-3685199
snp34444-scaffold405-520692	snp45152-scaffold614-7589280
snp57255-scaffold911-2082767	snp41536-scaffold540-1956461
snp10767-scaffold1383-555483	snp13996-scaffold1553-165207	ENSCHIG00000015542	DDX11
snp36634-scaffold443-178056	snp41091-scaffold532-106657			ENSCHIG00000012000	ARL3
snp11221-scaffold1401-191827	snp1704-scaffold1048-413128
snp33149-scaffold388-832510	snp13996-scaffold1553-165207
snp44309-scaffold603-1774301	snp53982-scaffold820-2919838
snp50442-scaffold722-598320	snp16223-scaffold1704-1045222			ENSCHIG00000013434	HEYL
snp40794-scaffold522-1606259	snp38968-scaffold494-3594433
snp43107-scaffold572-2569272	snp17316-scaffold18-3974068			ENSCHIG00000021878	CDC42BPA
snp50519-scaffold725-1385783	snp40653-scaffold52-2973458
snp59836-scaffold995-745839	snp33747-scaffold397-895033
snp12513-scaffold148-368994	snp43412-scaffold579-2287706
snp56488-scaffold89-698033	snp31381-scaffold347-2340165
snp23121-scaffold2306-24289	snp8564-scaffold1309-793050
snp29179-scaffold3135-7671	snp8564-scaffold1309-793050
snp20692-scaffold204-504566	snp25899-scaffold2678-161168
snp33496-scaffold393-665854	snp53320-scaffold804-1257971
snp16825-scaffold1762-4997	snp25941-scaffold2682-237297
snp44309-scaffold603-1774301	snp1707-scaffold1048-547346
snp37633-scaffold463-212308	snp7150-scaffold1265-239451
snp53109-scaffold799-3314781	snp56510-scaffold890-597555	ENSCHIG00000021724	ADAMTS15
snp14175-scaffold1566-1644690	snp30057-scaffold329-755820
snp7142-scaffold1264-1780963	snp54103-scaffold825-247867
snp56967-scaffold902-2456850	snp52382-scaffold780-94095
snp59208-scaffold973-185791	snp45385-scaffold62-2130638
snp35286-scaffold423-173161	snp31036-scaffold343-1396597			ENSCHIG00000022360	ZNF770
snp50519-scaffold725-1385783	snp41779-scaffold543-2907806			ENSCHIG00000020883	STK40
snp57189-scaffold910-506570	snp3338-scaffold1101-1706886	ENSCHIG00000025175	ST3GAL3	ENSCHIG00000017756	NUP85
snp46897-scaffold654-1264421	snp33747-scaffold397-895033	ENSCHIG00000020049	NTNG1
snp36668-scaffold444-119096	snp41091-scaffold532-106657	ENSCHIG00000022539	FOXG1	ENSCHIG00000012000	ARL3
snp44309-scaffold603-1774301	snp42314-scaffold557-963806
snp3940-scaffold1122-3010772	snp13998-scaffold1553-241379
snp24677-scaffold2510-173696	snp45385-scaffold62-2130638	ENSCHIG00000006770	PDGFD
snp8301-scaffold130-1851536	snp1704-scaffold1048-413128	ENSCHIG00000021129	NIPAL3
snp19493-scaffold197-177092	snp18498-scaffold187-1384514
snp55412-scaffold858-1479500	snp8561-scaffold1309-646608
snp59055-scaffold969-1237438	snp38968-scaffold494-3594433
snp21725-scaffold2131-42724	snp45633-scaffold627-397004
snp16382-scaffold1727-499061	snp41758-scaffold543-2028687
snp47180-scaffold66-1229633	snp52684-scaffold79-687575
snp10915-scaffold1390-438198	snp7055-scaffold126-1400752
snp42299-scaffold557-377429	snp2100-scaffold1064-249913
snp34330-scaffold403-907163	snp44855-scaffold611-263638
snp42175-scaffold550-710985	snp54103-scaffold825-247867	ENSCHIG00000024140	CCDC61
snp8917-scaffold1320-305630	snp53982-scaffold820-2919838	ENSCHIG00000024271	DNAJA4
snp36731-scaffold445-1947219	snp50501-scaffold725-645901
snp10793-scaffold1384-1043055	snp41091-scaffold532-106657			ENSCHIG00000012000	ARL3
snp29566-scaffold3201-140559	snp39973-scaffold510-602894
snp55442-scaffold859-660070	snp54891-scaffold84-600386	ENSCHIG00000026783	SUPT4H1
snp57189-scaffold910-506570	snp41864-scaffold546-371390	ENSCHIG00000025175	ST3GAL3
snp17130-scaffold179-913879	snp49385-scaffold704-186891
snp20348-scaffold2016-29488	snp25081-scaffold259-166524
snp57522-scaffold92-2438964	snp45446-scaffold620-470639
snp46946-scaffold655-739918	snp17316-scaffold18-3974068			ENSCHIG00000021878	CDC42BPA
snp15019-scaffold1605-234785	snp45866-scaffold63-2164660
snp42299-scaffold557-377429	snp54103-scaffold825-247867
snp20220-scaffold200-954636	snp1466-scaffold104-1938740
snp39451-scaffold501-584987	snp1707-scaffold1048-547346	ENSCHIG00000012329	REC114
snp30936-scaffold341-2151753	snp19804-scaffold199-4491288	ENSCHIG00000004732	5S_rRNA
snp41607-scaffold541-1677448	snp19547-scaffold1970-801586			ENSCHIG00000022909	ZNF25
snp58481-scaffold950-2418342	snp3338-scaffold1101-1706886			ENSCHIG00000017756	NUP85
snp41356-scaffold537-3598661	snp12193-scaffold1454-717418
snp14859-scaffold16-637769	snp10874-scaffold1389-689074
snp43796-scaffold589-951900	snp1703-scaffold1048-365981			ENSCHIG00000022910	PLEKHB1
snp3348-scaffold1102-198419	snp16223-scaffold1704-1045222			ENSCHIG00000013434	HEYL
snp4390-scaffold1139-640435	snp45152-scaffold614-7589280
snp1847-scaffold1052-740346	snp56101-scaffold875-2103893
snp4390-scaffold1139-640435	snp13276-scaffold1510-96586			ENSCHIG00000015662	MAP3K13
snp59566-scaffold982-1279199	snp16711-scaffold1750-928742			ENSCHIG00000025961	IL1RL2
snp10300-scaffold1368-3916930	snp33747-scaffold397-895033
snp2408-scaffold107-5267268	snp4831-scaffold1160-277678
snp2224-scaffold1068-679535	snp5421-scaffold1188-2522219			ENSCHIG00000018760	NDRG3
snp30936-scaffold341-2151753	snp10476-scaffold1373-2518750	ENSCHIG00000004732	5S_rRNA
snp12099-scaffold1447-398264	snp12195-scaffold1454-806256
snp8301-scaffold130-1851536	snp1703-scaffold1048-365981	ENSCHIG00000021129	NIPAL3	ENSCHIG00000022910	PLEKHB1
snp17135-scaffold179-1148340	snp46751-scaffold652-193909
snp48852-scaffold697-490687	snp111-scaffold100-1535384
snp8081-scaffold1293-871286	snp41091-scaffold532-106657			ENSCHIG00000012000	ARL3
snp50875-scaffold737-686630	snp53869-scaffold82-7722138	ENSCHIG00000004004	Y_RNA	ENSCHIG00000008500	GLS
snp46044-scaffold631-2650378	snp10874-scaffold1389-689074
snp38829-scaffold492-2772397	snp2866-scaffold1084-403856
snp20465-scaffold202-4361565	snp56957-scaffold902-2114960	ENSCHIG00000027183	SLC4A10
snp39186-scaffold5-741909	snp25352-scaffold2613-1277
snp1847-scaffold1052-740346	snp46368-scaffold64-2199672
snp1302-scaffold1035-393759	snp16596-scaffold175-261213			ENSCHIG00000024728	DNAJC12
snp8301-scaffold130-1851536	snp1699-scaffold1048-181077	ENSCHIG00000021129	NIPAL3
snp15112-scaffold1613-602333	snp48494-scaffold689-1472982
snp43107-scaffold572-2569272	snp13051-scaffold150-3186404
snp57189-scaffold910-506570	snp35287-scaffold423-215550	ENSCHIG00000025175	ST3GAL3
snp1302-scaffold1035-393759	snp38968-scaffold494-3594433
snp2406-scaffold107-5198373	snp54170-scaffold827-819197			ENSCHIG00000004242	5S_rRNA
snp40242-scaffold513-238325	snp44855-scaffold611-263638
snp1302-scaffold1035-393759	snp41091-scaffold532-106657			ENSCHIG00000012000	ARL3
snp15328-scaffold163-1852191	snp38968-scaffold494-3594433
snp9692-scaffold1349-179693	snp44855-scaffold611-263638
snp41621-scaffold541-2262236	snp41091-scaffold532-106657			ENSCHIG00000012000	ARL3
snp28804-scaffold310-4284834	snp53982-scaffold820-2919838
snp49105-scaffold7-6165976	snp43392-scaffold579-1378463
snp19426-scaffold1961-207505	snp44855-scaffold611-263638
snp25909-scaffold268-259763	snp33204-scaffold389-1187995
snp38278-scaffold4816-19720	snp33747-scaffold397-895033	ENSCHIG00000008945	ZNF462
snp16450-scaffold1733-13456	snp45735-scaffold627-5097005			ENSCHIG00000026482	CEP97
snp9276-scaffold1337-782822	snp15022-scaffold1605-419966	ENSCHIG00000020060	LRRCC1
snp8081-scaffold1293-871286	snp14749-scaffold1594-1080740			ENSCHIG00000009151	HROB
snp5119-scaffold1176-107488	snp20811-scaffold204-5757307	ENSCHIG00000006271	KCTD4
snp38278-scaffold4816-19720	snp8564-scaffold1309-793050	ENSCHIG00000008945	ZNF462
snp27273-scaffold290-1365922	snp16223-scaffold1704-1045222			ENSCHIG00000013434	HEYL
snp1302-scaffold1035-393759	snp24807-scaffold254-767170			ENSCHIG00000009961	SMIM3
snp25410-scaffold262-2025717	snp26115-scaffold2721-31606			ENSCHIG00000006708	HSD17B7
snp51876-scaffold762-2125125	snp40524-scaffold519-1193859
snp44870-scaffold611-956141	snp41091-scaffold532-106657			ENSCHIG00000012000	ARL3
snp8406-scaffold1302-684605	snp13216-scaffold1507-483439	ENSCHIG00000025193	MYO19	ENSCHIG00000000114	LYST
snp50480-scaffold724-748652	snp30796-scaffold340-10916
snp2581-scaffold1076-651818	snp44855-scaffold611-263638
snp31099-scaffold344-458508	snp40653-scaffold52-2973458
snp20692-scaffold204-504566	snp43392-scaffold579-1378463
snp15020-scaffold1605-274313	snp45866-scaffold63-2164660
snp7238-scaffold1267-1066411	snp29203-scaffold314-1013272
snp54601-scaffold833-3090495	snp55781-scaffold865-49470	ENSCHIG00000017595	PPP4R1	ENSCHIG00000015653	FAM78B
snp24812-scaffold254-1009386	snp23650-scaffold239-58685
snp15753-scaffold1654-485789	snp3338-scaffold1101-1706886			ENSCHIG00000017756	NUP85
snp27156-scaffold29-666705	snp16223-scaffold1704-1045222			ENSCHIG00000013434	HEYL
snp40365-scaffold515-2939085	snp15277-scaffold1629-449130
snp10919-scaffold1390-592813	snp51584-scaffold757-1651554	ENSCHIG00000000134	ANXA11
snp17191-scaffold1794-287247	snp38916-scaffold494-1131603	ENSCHIG00000019207	RDH13
snp43796-scaffold589-951900	snp18171-scaffold185-15592180
snp35805-scaffold430-3255626	snp41864-scaffold546-371390
snp4886-scaffold1164-152255	snp56114-scaffold875-2670094
snp11827-scaffold1439-2425	snp9188-scaffold1334-1492477
snp8301-scaffold130-1851536	snp1696-scaffold1048-61993	ENSCHIG00000021129	NIPAL3	ENSCHIG00000001133	ARHGEF17
snp14122-scaffold1564-324946	snp24437-scaffold248-565054
snp53276-scaffold802-2101843	snp2371-scaffold107-3559180
snp8081-scaffold1293-871286	snp40585-scaffold52-11016			ENSCHIG00000010396	SIX2
snp42845-scaffold57-101603	snp8564-scaffold1309-793050
snp36273-scaffold435-778554	snp12534-scaffold148-1336175
snp25909-scaffold268-259763	snp19018-scaffold1911-155326
snp43107-scaffold572-2569272	snp10013-scaffold1356-1211722
snp59721-scaffold990-225699	snp26559-scaffold277-975147
snp49104-scaffold7-6136531	snp9414-scaffold1341-2657365
snp48631-scaffold690-3758133	snp33747-scaffold397-895033
snp8301-scaffold130-1851536	snp1706-scaffold1048-491521	ENSCHIG00000021129	NIPAL3	ENSCHIG00000023957	RAB6A
snp11019-scaffold1395-1414989	snp1707-scaffold1048-547346
snp7142-scaffold1264-1780963	snp41091-scaffold532-106657			ENSCHIG00000012000	ARL3
snp48766-scaffold693-266924	snp38403-scaffold486-1376831	ENSCHIG00000012647	ITPRIPL1
snp30263-scaffold333-2020871	snp9676-scaffold1347-150270
snp55868-scaffold868-1126684	snp24361-scaffold247-7543141	ENSCHIG00000017920	TIAM1
snp49204-scaffold701-2399096	snp2723-scaffold1079-785519			ENSCHIG00000007262	SAFB
snp14122-scaffold1564-324946	snp36206-scaffold433-748240
snp31106-scaffold344-739985	snp25100-scaffold259-961460
snp28139-scaffold300-6098892	snp1699-scaffold1048-181077
snp39242-scaffold5-3201261	snp16711-scaffold1750-928742	ENSCHIG00000013027	C6orf118	ENSCHIG00000025961	IL1RL2
snp35805-scaffold430-3255626	snp44855-scaffold611-263638
snp10018-scaffold1356-1475940	snp43392-scaffold579-1378463
snp56914-scaffold902-355959	snp16223-scaffold1704-1045222			ENSCHIG00000013434	HEYL
snp55024-scaffold841-2186057	snp10013-scaffold1356-1211722	ENSCHIG00000024024	ISG20L2
snp41964-scaffold548-880960	snp14803-scaffold1599-43270	ENSCHIG00000012711	TMPRSS4
snp7238-scaffold1267-1066411	snp33747-scaffold397-895033
snp55076-scaffold845-384748	snp43198-scaffold575-326825
snp56914-scaffold902-355959	snp16711-scaffold1750-928742			ENSCHIG00000025961	IL1RL2
snp13706-scaffold153-960292	snp39799-scaffold509-2694010
snp54908-scaffold84-1303579	snp16223-scaffold1704-1045222			ENSCHIG00000013434	HEYL
snp8081-scaffold1293-871286	snp50385-scaffold720-209469
snp59593-scaffold983-980092	snp50457-scaffold723-196705	ENSCHIG00000013522	FOLH1
snp28139-scaffold300-6098892	snp16223-scaffold1704-1045222			ENSCHIG00000013434	HEYL
snp39993-scaffold510-1488579	snp14687-scaffold1591-1419428	ENSCHIG00000009765	NWD1
snp22852-scaffold228-3126567	snp24361-scaffold247-7543141
snp47409-scaffold668-903806	snp40788-scaffold522-1366043	ENSCHIG00000002469	chi-mir-133b
snp45415-scaffold62-3386095	snp16223-scaffold1704-1045222			ENSCHIG00000013434	HEYL
snp17813-scaffold185-254977	snp9175-scaffold1334-774444
snp29187-scaffold314-300639	snp22976-scaffold2291-52285
snp43796-scaffold589-951900	snp50872-scaffold737-511297
snp44120-scaffold599-543489	snp14687-scaffold1591-1419428
snp4266-scaffold1133-122332	snp18671-scaffold1887-1655			ENSCHIG00000008568	SNORA70
snp46946-scaffold655-739918	snp251-scaffold1006-1204827			ENSCHIG00000004366	CCDC89
snp18350-scaffold1859-1345688	snp33747-scaffold397-895033	ENSCHIG00000015947	MGAM
snp55481-scaffold859-2404131	snp46829-scaffold653-2570167	ENSCHIG00000022580	MED13
snp22862-scaffold228-3610838	snp22976-scaffold2291-52285
snp4112-scaffold1129-1820058	snp33747-scaffold397-895033
snp48773-scaffold693-546543	snp38968-scaffold494-3594433	ENSCHIG00000014713	LMAN2L
snp1046-scaffold1028-461290	snp45866-scaffold63-2164660
snp37561-scaffold46-2654173	snp41782-scaffold543-3073389	ENSCHIG00000012848	GALNT15	ENSCHIG00000003118	MAP7D1
snp43107-scaffold572-2569272	snp36324-scaffold435-2984633
snp20692-scaffold204-504566	snp44855-scaffold611-263638
snp23301-scaffold233-712600	snp46829-scaffold653-2570167
snp31055-scaffold343-2105205	snp46056-scaffold631-3187797
snp34165-scaffold401-301056	snp44409-scaffold603-6055391
snp40740-scaffold521-1702199	snp16223-scaffold1704-1045222	ENSCHIG00000013540	AQP6	ENSCHIG00000013434	HEYL
snp7397-scaffold127-822227	snp44855-scaffold611-263638
snp1999-scaffold1059-420843	snp46075-scaffold632-823438	ENSCHIG00000015354	DDOST	ENSCHIG00000023329	HAS1
snp37654-scaffold464-61604	snp3338-scaffold1101-1706886			ENSCHIG00000017756	NUP85
snp13465-scaffold152-1662871	snp16217-scaffold1704-789666			ENSCHIG00000013259	TRIT1
snp54020-scaffold822-115839	snp42171-scaffold550-550626			ENSCHIG00000023485	DMWD
snp14701-scaffold1591-2020316	snp38650-scaffold490-201170			ENSCHIG00000004812	U6
snp20220-scaffold200-954636	snp49353-scaffold703-5898717
snp57667-scaffold925-396687	snp58829-scaffold961-36118
snp8301-scaffold130-1851536	snp1702-scaffold1048-312137	ENSCHIG00000021129	NIPAL3
snp49717-scaffold710-11866	snp51011-scaffold74-641679
snp16416-scaffold173-825382	snp57525-scaffold92-2598127	ENSCHIG00000020279	RASSF5
snp29918-scaffold325-1013313	snp13996-scaffold1553-165207
snp29770-scaffold323-586444	snp44270-scaffold603-58543
snp8653-scaffold131-3274248	snp45182-scaffold616-94232
snp20692-scaffold204-504566	snp53577-scaffold815-1571965
snp53276-scaffold802-2101843	snp20811-scaffold204-5757307
snp40427-scaffold516-1057333	snp1704-scaffold1048-413128
snp53538-scaffold813-2383045	snp16223-scaffold1704-1045222			ENSCHIG00000013434	HEYL
snp27156-scaffold29-666705	snp45152-scaffold614-7589280
snp14292-scaffold157-2116440	snp20811-scaffold204-5757307
snp59313-scaffold975-899092	snp16223-scaffold1704-1045222			ENSCHIG00000013434	HEYL
snp6939-scaffold1253-97462	snp8564-scaffold1309-793050
snp38696-scaffold491-1604986	snp9297-scaffold134-139474
snp8653-scaffold131-3274248	snp16223-scaffold1704-1045222			ENSCHIG00000013434	HEYL
snp8653-scaffold131-3274248	snp44855-scaffold611-263638
snp56913-scaffold902-293626	snp16223-scaffold1704-1045222			ENSCHIG00000013434	HEYL
snp50657-scaffold73-773597	snp3164-scaffold1095-3194423	ENSCHIG00000011620	C1orf68	ENSCHIG00000014951	MTUS2
snp38725-scaffold491-3340164	snp44855-scaffold611-263638
snp34113-scaffold400-1358093	snp44855-scaffold611-263638
snp14034-scaffold1556-23626	snp44855-scaffold611-263638
snp23301-scaffold233-712600	snp44855-scaffold611-263638
snp35903-scaffold430-7539729	snp41091-scaffold532-106657			ENSCHIG00000012000	ARL3
snp20246-scaffold2000-233074	snp18171-scaffold185-15592180
snp34356-scaffold403-2313358	snp8564-scaffold1309-793050
snp12200-scaffold1454-1055705	snp41091-scaffold532-106657			ENSCHIG00000012000	ARL3
snp8301-scaffold130-1851536	snp43392-scaffold579-1378463	ENSCHIG00000021129	NIPAL3
snp10814-scaffold1385-519855	snp42891-scaffold57-1998502			ENSCHIG00000017561	CAPRIN1
snp28139-scaffold300-6098892	snp1698-scaffold1048-146183			ENSCHIG00000014926	RELT
snp51766-scaffold761-2357629	snp13693-scaffold153-358848
snp56914-scaffold902-355959	snp7772-scaffold128-378150
snp23301-scaffold233-712600	snp36206-scaffold433-748240
snp51083-scaffold740-2672736	snp41091-scaffold532-106657			ENSCHIG00000012000	ARL3
snp27156-scaffold29-666705	snp7772-scaffold128-378150
snp22852-scaffold228-3126567	snp44855-scaffold611-263638
snp31073-scaffold343-2924851	snp16223-scaffold1704-1045222			ENSCHIG00000013434	HEYL
snp4112-scaffold1129-1820058	snp11706-scaffold1431-121423
snp1295-scaffold1035-62238	snp16223-scaffold1704-1045222			ENSCHIG00000013434	HEYL
snp19162-scaffold1927-592563	snp23858-scaffold2403-168014			ENSCHIG00000026475	FAM120B
snp43555-scaffold581-1017525	snp19146-scaffold1924-286411			ENSCHIG00000002087	MIRLET7I
snp10915-scaffold1390-438198	snp1704-scaffold1048-413128
snp57189-scaffold910-506570	snp43887-scaffold593-777120	ENSCHIG00000025175	ST3GAL3
snp15669-scaffold165-3354504	snp16223-scaffold1704-1045222			ENSCHIG00000013434	HEYL
snp59836-scaffold995-745839	snp17316-scaffold18-3974068			ENSCHIG00000021878	CDC42BPA
snp43070-scaffold572-1173613	snp16223-scaffold1704-1045222			ENSCHIG00000013434	HEYL
snp23386-scaffold234-746496	snp16223-scaffold1704-1045222			ENSCHIG00000013434	HEYL
snp48908-scaffold698-1623875	snp25918-scaffold268-662930	ENSCHIG00000003491	TNRC6B
snp26333-scaffold276-1182172	snp43392-scaffold579-1378463
snp51766-scaffold761-2357629	snp41091-scaffold532-106657			ENSCHIG00000012000	ARL3
snp44870-scaffold611-956141	snp1512-scaffold104-3944912
snp24677-scaffold2510-173696	snp14283-scaffold157-1737427	ENSCHIG00000006770	PDGFD
snp8301-scaffold130-1851536	snp1707-scaffold1048-547346	ENSCHIG00000021129	NIPAL3
snp39050-scaffold4957-10554	snp30453-scaffold3358-67623
snp2945-scaffold109-1571602	snp21285-scaffold208-1336561
snp51951-scaffold764-510515	snp41091-scaffold532-106657			ENSCHIG00000012000	ARL3
snp29632-scaffold321-2939739	snp33404-scaffold392-2020981
snp8301-scaffold130-1851536	snp16223-scaffold1704-1045222	ENSCHIG00000021129	NIPAL3	ENSCHIG00000013434	HEYL
snp8081-scaffold1293-871286	snp16223-scaffold1704-1045222			ENSCHIG00000013434	HEYL
snp39067-scaffold497-591548	snp16223-scaffold1704-1045222	ENSCHIG00000002387	U6	ENSCHIG00000013434	HEYL
snp2766-scaffold108-298616	snp45152-scaffold614-7589280
snp23876-scaffold2405-286388	snp37531-scaffold46-1415027	ENSCHIG00000017697	GMDS
snp2369-scaffold107-3461522	snp52917-scaffold795-227243
snp2469-scaffold107-7886598	snp19146-scaffold1924-286411			ENSCHIG00000002087	MIRLET7I
snp214-scaffold1004-747507	snp44855-scaffold611-263638	ENSCHIG00000026111	LRRC8B
snp51260-scaffold75-4513863	snp42313-scaffold557-907152	ENSCHIG00000019407	CA8
snp1302-scaffold1035-393759	snp53982-scaffold820-2919838
snp6707-scaffold1244-192932	snp8206-scaffold13-1661767
snp10915-scaffold1390-438198	snp16223-scaffold1704-1045222			ENSCHIG00000013434	HEYL
snp4500-scaffold1145-459403	snp41091-scaffold532-106657			ENSCHIG00000012000	ARL3
snp23543-scaffold237-2500414	snp9937-scaffold1354-876746			ENSCHIG00000004311	SEC14L6
snp13465-scaffold152-1662871	snp15651-scaffold165-2587387
snp24677-scaffold2510-173696	snp16223-scaffold1704-1045222	ENSCHIG00000006770	PDGFD	ENSCHIG00000013434	HEYL
snp4267-scaffold1133-161743	snp43392-scaffold579-1378463
snp44337-scaffold603-2918902	snp41091-scaffold532-106657			ENSCHIG00000012000	ARL3
snp32114-scaffold363-394070	snp50385-scaffold720-209469
snp8301-scaffold130-1851536	snp58236-scaffold944-516355	ENSCHIG00000021129	NIPAL3
snp17136-scaffold179-1182722	snp17316-scaffold18-3974068			ENSCHIG00000021878	CDC42BPA
snp48652-scaffold691-636088	snp54103-scaffold825-247867	ENSCHIG00000025689	NOL4L
snp23876-scaffold2405-286388	snp17316-scaffold18-3974068	ENSCHIG00000017697	GMDS	ENSCHIG00000021878	CDC42BPA
snp2447-scaffold107-6962812	snp30932-scaffold341-1956529
snp45432-scaffold62-4133958	snp1348-scaffold1037-367723	ENSCHIG00000017425	NIM1K
snp28804-scaffold310-4284834	snp45655-scaffold627-1503477
snp25664-scaffold264-2915226	snp18307-scaffold1857-1060231	ENSCHIG00000013988	TTC28	ENSCHIG00000023430	PRRG2
snp45415-scaffold62-3386095	snp34990-scaffold417-2260661
snp4266-scaffold1133-122332	snp38916-scaffold494-1131603
snp15908-scaffold167-1060842	snp13051-scaffold150-3186404
snp27611-scaffold295-2571488	snp41758-scaffold543-2028687
snp32041-scaffold36-813794	snp1466-scaffold104-1938740
snp52205-scaffold774-71944	snp59115-scaffold97-112867
snp26414-scaffold276-4632064	snp45372-scaffold62-1531693	ENSCHIG00000016856	TNFSF10
snp10300-scaffold1368-3916930	snp16596-scaffold175-261213			ENSCHIG00000024728	DNAJC12
snp30531-scaffold337-538206	snp1704-scaffold1048-413128
snp22852-scaffold228-3126567	snp251-scaffold1006-1204827			ENSCHIG00000004366	CCDC89
snp38696-scaffold491-1604986	snp1707-scaffold1048-547346
snp57189-scaffold910-506570	snp10330-scaffold1369-633074	ENSCHIG00000025175	ST3GAL3
snp31679-scaffold351-4684518	snp33747-scaffold397-895033
snp57189-scaffold910-506570	snp26559-scaffold277-975147	ENSCHIG00000025175	ST3GAL3
snp43796-scaffold589-951900	snp50172-scaffold717-4328533
snp43070-scaffold572-1173613	snp43392-scaffold579-1378463
snp55969-scaffold87-1511167	snp1704-scaffold1048-413128	ENSCHIG00000025120	CRPPA
snp55968-scaffold87-1463973	snp48630-scaffold690-3728675	ENSCHIG00000012330	SOSTDC1
snp44120-scaffold599-543489	snp30772-scaffold34-3132420
snp14122-scaffold1564-324946	snp15022-scaffold1605-419966
snp34330-scaffold403-907163	snp6536-scaffold1231-692487
snp43107-scaffold572-2569272	snp37814-scaffold466-1510692
snp18722-scaffold1895-74420	snp59175-scaffold971-512869			ENSCHIG00000018259	ADARB1
snp21528-scaffold210-1276425	snp31429-scaffold348-1296818
snp47405-scaffold668-729882	snp21285-scaffold208-1336561
snp52618-scaffold786-713020	snp37743-scaffold464-3851584
snp43107-scaffold572-2569272	snp41-scaffold10-95583
snp56967-scaffold902-2456850	snp43392-scaffold579-1378463
snp57790-scaffold931-1446238	snp37531-scaffold46-1415027
snp59566-scaffold982-1279199	snp36559-scaffold440-837125			ENSCHIG00000020461	LRRC17
snp29861-scaffold324-728910	snp37297-scaffold455-265473	ENSCHIG00000022906	RGS21
snp348-scaffold1008-2318690	snp44038-scaffold596-236055
snp13432-scaffold1519-300019	snp53541-scaffold814-38858
snp47229-scaffold663-133071	snp11030-scaffold1395-1951590
snp29918-scaffold325-1013313	snp18498-scaffold187-1384514
snp41322-scaffold537-2124232	snp13996-scaffold1553-165207
snp41356-scaffold537-3598661	snp16223-scaffold1704-1045222			ENSCHIG00000013434	HEYL
snp40306-scaffold515-334619	snp952-scaffold1025-1630312
snp31698-scaffold353-9490	snp19154-scaffold1927-263240	ENSCHIG00000020008	ADD3
snp57441-scaffold916-432419	snp50457-scaffold723-196705
snp59490-scaffold980-1217770	snp57059-scaffold907-569723			ENSCHIG00000011218	SLITRK6
snp57493-scaffold92-1143138	snp40919-scaffold526-2928369			ENSCHIG00000019291	PSTPIP2
snp6707-scaffold1244-192932	snp17316-scaffold18-3974068			ENSCHIG00000021878	CDC42BPA
snp12892-scaffold1499-39323	snp19018-scaffold1911-155326	ENSCHIG00000010021	RHOBTB2
snp42830-scaffold568-6309301	snp16223-scaffold1704-1045222			ENSCHIG00000013434	HEYL
snp55968-scaffold87-1463973	snp40295-scaffold514-1162885	ENSCHIG00000012330	SOSTDC1	ENSCHIG00000019791	SLC37A1
snp29253-scaffold315-908038	snp11152-scaffold140-1166621
snp14859-scaffold16-637769	snp13996-scaffold1553-165207
snp9382-scaffold1341-1203629	snp23291-scaffold233-326664
snp11007-scaffold1395-863547	snp41091-scaffold532-106657			ENSCHIG00000012000	ARL3
snp20220-scaffold200-954636	snp18498-scaffold187-1384514
snp37793-scaffold466-625787	snp16596-scaffold175-261213			ENSCHIG00000024728	DNAJC12
snp49648-scaffold71-1619904	snp16223-scaffold1704-1045222			ENSCHIG00000013434	HEYL
snp32114-scaffold363-394070	snp27618-scaffold295-2842000
snp13465-scaffold152-1662871	snp34534-scaffold406-140611
snp39067-scaffold497-591548	snp44855-scaffold611-263638	ENSCHIG00000002387	U6
snp45872-scaffold63-2416461	snp24182-scaffold246-3376690
snp44546-scaffold606-959995	snp50457-scaffold723-196705
snp21789-scaffold2139-99782	snp9382-scaffold1341-1203629	ENSCHIG00000024156	TRBV15
snp14292-scaffold157-2116440	snp29948-scaffold3266-89336
snp20220-scaffold200-954636	snp47354-scaffold666-299288
snp49693-scaffold71-3780389	snp23648-scaffold2389-573974
snp43168-scaffold574-1348952	snp45372-scaffold62-1531693
snp57255-scaffold911-2082767	snp25418-scaffold262-2362772
snp8301-scaffold130-1851536	snp9297-scaffold134-139474	ENSCHIG00000021129	NIPAL3
snp35286-scaffold423-173161	snp54103-scaffold825-247867
snp49232-scaffold703-795690	snp42314-scaffold557-963806	ENSCHIG00000021233	TBCA
snp7654-scaffold1277-71670	snp44855-scaffold611-263638
snp47311-scaffold665-310897	snp44855-scaffold611-263638
snp26489-scaffold276-7881906	snp54440-scaffold830-2508680	ENSCHIG00000015174	MECOM	ENSCHIG00000021360	IGFBPL1
snp24738-scaffold253-614864	snp44855-scaffold611-263638
snp2472-scaffold107-8019985	snp42171-scaffold550-550626			ENSCHIG00000023485	DMWD
snp4390-scaffold1139-640435	snp8564-scaffold1309-793050
snp54382-scaffold83-4509273	snp41693-scaffold542-2273138
snp14034-scaffold1556-23626	snp2139-scaffold1065-220176
snp44309-scaffold603-1774301	snp41911-scaffold546-2428785
snp44467-scaffold604-1747714	snp3734-scaffold112-3171664
snp54797-scaffold838-1438965	snp1707-scaffold1048-547346
snp37561-scaffold46-2654173	snp43041-scaffold571-11472	ENSCHIG00000012848	GALNT15
snp16382-scaffold1727-499061	snp43392-scaffold579-1378463
snp59313-scaffold975-899092	snp41091-scaffold532-106657			ENSCHIG00000012000	ARL3
snp20108-scaffold2-4153055	snp44409-scaffold603-6055391
snp44546-scaffold606-959995	snp1704-scaffold1048-413128
snp41398-scaffold538-585703	snp6902-scaffold1251-1386455
snp2908-scaffold109-5291	snp44855-scaffold611-263638
snp6518-scaffold1230-1632047	snp30488-scaffold336-1426535	ENSCHIG00000022583	TSPAN3	ENSCHIG00000011781	EMP2
snp53462-scaffold810-146811	snp58275-scaffold945-1534155			ENSCHIG00000027071	VEPH1
snp20841-scaffold2044-607558	snp27662-scaffold295-4774515	ENSCHIG00000014768	UBE3C	ENSCHIG00000018994	PALS2
snp46355-scaffold64-1654820	snp38968-scaffold494-3594433
snp42655-scaffold566-3210319	snp31992-scaffold359-1128077	ENSCHIG00000022338	MATN2
snp15328-scaffold163-1852191	snp16223-scaffold1704-1045222			ENSCHIG00000013434	HEYL
snp45387-scaffold62-2195146	snp28447-scaffold303-3653462			ENSCHIG00000022966	SLC47A1
snp57189-scaffold910-506570	snp15435-scaffold1636-267485	ENSCHIG00000025175	ST3GAL3
snp48900-scaffold698-1249332	snp10874-scaffold1389-689074
snp46026-scaffold631-1886028	snp16223-scaffold1704-1045222			ENSCHIG00000013434	HEYL
snp28423-scaffold303-2593620	snp28368-scaffold303-323702	ENSCHIG00000015866	CDRT4	ENSCHIG00000012011	ZNF18
snp56106-scaffold875-2333013	snp16383-scaffold1727-539624
snp44309-scaffold603-1774301	snp16223-scaffold1704-1045222			ENSCHIG00000013434	HEYL
snp45101-scaffold614-5286836	snp16223-scaffold1704-1045222			ENSCHIG00000013434	HEYL
snp40242-scaffold513-238325	snp16223-scaffold1704-1045222			ENSCHIG00000013434	HEYL
snp26696-scaffold2803-4541	snp16223-scaffold1704-1045222			ENSCHIG00000013434	HEYL
snp3348-scaffold1102-198419	snp30318-scaffold333-4422170
snp10915-scaffold1390-438198	snp1707-scaffold1048-547346
snp12099-scaffold1447-398264	snp41091-scaffold532-106657			ENSCHIG00000012000	ARL3
snp58102-scaffold94-5799687	snp33747-scaffold397-895033
snp14122-scaffold1564-324946	snp18171-scaffold185-15592180
snp39172-scaffold5-178475	snp8564-scaffold1309-793050
snp49717-scaffold710-11866	snp2835-scaffold1083-571389
snp17813-scaffold185-254977	snp27660-scaffold295-4659667
snp32408-scaffold369-1008438	snp57135-scaffold91-1046368
snp19426-scaffold1961-207505	snp3598-scaffold1111-824439
snp42918-scaffold57-3103389	snp57525-scaffold92-2598127
snp32114-scaffold363-394070	snp1707-scaffold1048-547346
snp14034-scaffold1556-23626	snp290-scaffold1007-1037412			ENSCHIG00000019705	MYH9
snp35903-scaffold430-7539729	snp16217-scaffold1704-789666			ENSCHIG00000013259	TRIT1
snp9165-scaffold1334-292627	snp43392-scaffold579-1378463
snp59721-scaffold990-225699	snp53180-scaffold800-1082
snp7238-scaffold1267-1066411	snp17316-scaffold18-3974068			ENSCHIG00000021878	CDC42BPA
snp36169-scaffold431-11417970	snp24449-scaffold248-1152169
snp39067-scaffold497-591548	snp44105-scaffold598-326267	ENSCHIG00000002387	U6
snp30717-scaffold34-930122	snp1707-scaffold1048-547346	ENSCHIG00000019074	CSMD1
snp17135-scaffold179-1148340	snp46765-scaffold652-737797
snp19493-scaffold197-177092	snp3190-scaffold1095-4239637			ENSCHIG00000019733	MEDAG
snp37793-scaffold466-625787	snp581-scaffold1016-337783
snp52875-scaffold793-852206	snp41091-scaffold532-106657	ENSCHIG00000019452	FABP1	ENSCHIG00000012000	ARL3
snp2210-scaffold1068-57692	snp16223-scaffold1704-1045222			ENSCHIG00000013434	HEYL
snp44546-scaffold606-959995	snp16223-scaffold1704-1045222			ENSCHIG00000013434	HEYL
snp341-scaffold1008-1977857	snp7730-scaffold1278-1647204
snp34165-scaffold401-301056	snp41091-scaffold532-106657			ENSCHIG00000012000	ARL3
snp37411-scaffold456-3603203	snp41091-scaffold532-106657			ENSCHIG00000012000	ARL3
snp3747-scaffold112-3718842	snp53982-scaffold820-2919838
snp23301-scaffold233-712600	snp16223-scaffold1704-1045222			ENSCHIG00000013434	HEYL
snp15439-scaffold1636-419017	snp44855-scaffold611-263638
snp11551-scaffold1423-102534	snp21404-scaffold2088-101629
snp4886-scaffold1164-152255	snp5681-scaffold1199-2886037
snp33149-scaffold388-832510	snp41091-scaffold532-106657			ENSCHIG00000012000	ARL3
snp59308-scaffold975-735328	snp28612-scaffold307-184358			ENSCHIG00000017221	TMEM266
snp11582-scaffold1423-1439118	snp41091-scaffold532-106657			ENSCHIG00000012000	ARL3
snp57441-scaffold916-432419	snp57525-scaffold92-2598127
snp51453-scaffold754-699872	snp34305-scaffold402-3609867	ENSCHIG00000017618	PDE8A
snp8081-scaffold1293-871286	snp43392-scaffold579-1378463
snp3940-scaffold1122-3010772	snp13996-scaffold1553-165207
snp28139-scaffold300-6098892	snp41091-scaffold532-106657			ENSCHIG00000012000	ARL3
snp51276-scaffold75-5261761	snp29203-scaffold314-1013272	ENSCHIG00000024631	TOX
snp36723-scaffold445-1616980	snp41091-scaffold532-106657	ENSCHIG00000002155	OTOG	ENSCHIG00000012000	ARL3
snp37630-scaffold463-64670	snp41091-scaffold532-106657			ENSCHIG00000012000	ARL3
snp20216-scaffold200-787284	snp42250-scaffold555-37096
snp49086-scaffold7-5246184	snp41091-scaffold532-106657			ENSCHIG00000012000	ARL3
snp19721-scaffold199-775117	snp53594-scaffold816-579855
snp39050-scaffold4957-10554	snp10422-scaffold1373-169112
snp17918-scaffold185-4780240	snp39844-scaffold509-4571423	ENSCHIG00000022812	LCLAT1
snp51411-scaffold752-1028498	snp41091-scaffold532-106657			ENSCHIG00000012000	ARL3
snp11969-scaffold1440-30837	snp38968-scaffold494-3594433
snp57189-scaffold910-506570	snp16308-scaffold1719-56550	ENSCHIG00000025175	ST3GAL3	ENSCHIG00000018241	TMEM258
snp37630-scaffold463-64670	snp37531-scaffold46-1415027
snp47564-scaffold67-2835036	snp41091-scaffold532-106657	ENSCHIG00000002274	VWA2	ENSCHIG00000012000	ARL3
snp8992-scaffold1327-879845	snp4278-scaffold1133-668688
snp23523-scaffold237-1644825	snp29672-scaffold321-4646523
snp1266-scaffold1032-575759	snp56608-scaffold894-2589825	ENSCHIG00000008587	NDUFS7
snp49190-scaffold701-1797618	snp13996-scaffold1553-165207
snp49081-scaffold7-5025457	snp38545-scaffold488-825921			ENSCHIG00000021967	CAVIN1
snp14859-scaffold16-637769	snp16223-scaffold1704-1045222			ENSCHIG00000013434	HEYL
snp46897-scaffold654-1264421	snp2276-scaffold1069-2075643	ENSCHIG00000020049	NTNG1	ENSCHIG00000011737	ILDR1
snp16416-scaffold173-825382	snp246-scaffold1006-1024370	ENSCHIG00000020279	RASSF5
snp30603-scaffold339-1923694	snp37289-scaffold454-1820493
snp46044-scaffold631-2650378	snp44855-scaffold611-263638
snp32779-scaffold38-740492	snp54371-scaffold83-4102150
snp4432-scaffold114-350056	snp16223-scaffold1704-1045222			ENSCHIG00000013434	HEYL
snp4432-scaffold114-350056	snp48394-scaffold687-2154148
snp22951-scaffold2290-489849	snp41091-scaffold532-106657			ENSCHIG00000012000	ARL3
snp27254-scaffold290-562009	snp36559-scaffold440-837125			ENSCHIG00000020461	LRRC17
snp16290-scaffold1715-165441	snp38968-scaffold494-3594433
snp23301-scaffold233-712600	snp30772-scaffold34-3132420
snp8081-scaffold1293-871286	snp40609-scaffold52-986595			ENSCHIG00000018225	PRKCE
snp27067-scaffold289-530061	snp40436-scaffold516-1494142			ENSCHIG00000017760	NDUFS3
snp23301-scaffold233-712600	snp13996-scaffold1553-165207
snp17136-scaffold179-1182722	snp16223-scaffold1704-1045222			ENSCHIG00000013434	HEYL
snp23461-scaffold2365-226988	snp8099-scaffold1296-212905	ENSCHIG00000026780	SYBU
snp24818-scaffold254-1242459	snp57700-scaffold926-851694	ENSCHIG00000013721	SLC36A2	ENSCHIG00000022121	HSP90AA1
snp57450-scaffold918-199392	snp48853-scaffold697-554825
snp14498-scaffold1580-21386	snp41091-scaffold532-106657			ENSCHIG00000012000	ARL3
snp22209-scaffold219-2039850	snp19067-scaffold1917-319225
snp36668-scaffold444-119096	snp51501-scaffold754-2927228	ENSCHIG00000022539	FOXG1	ENSCHIG00000017237	HAPLN3
snp57189-scaffold910-506570	snp10483-scaffold1373-2838409	ENSCHIG00000025175	ST3GAL3
snp18106-scaffold185-12891021	snp5919-scaffold1207-18823
snp37654-scaffold464-61604	snp1707-scaffold1048-547346
snp47280-scaffold663-2368443	snp21313-scaffold208-2511565
snp46355-scaffold64-1654820	snp44855-scaffold611-263638
snp4112-scaffold1129-1820058	snp26074-scaffold271-546391			ENSCHIG00000022815	TMEM63C
snp57189-scaffold910-506570	snp1707-scaffold1048-547346	ENSCHIG00000025175	ST3GAL3
snp23301-scaffold233-712600	snp3164-scaffold1095-3194423			ENSCHIG00000014951	MTUS2
snp4886-scaffold1164-152255	snp43392-scaffold579-1378463
snp5124-scaffold1176-287157	snp12128-scaffold1449-337427			ENSCHIG00000026043	GSS
snp9782-scaffold135-3412550	snp41091-scaffold532-106657			ENSCHIG00000012000	ARL3
snp24565-scaffold25-173044	snp41091-scaffold532-106657			ENSCHIG00000012000	ARL3
snp44546-scaffold606-959995	snp38968-scaffold494-3594433
snp10324-scaffold1369-399179	snp1713-scaffold1048-830429			ENSCHIG00000013753	PPME1
snp59313-scaffold975-899092	snp8971-scaffold1324-733251
snp13454-scaffold152-1058263	snp41091-scaffold532-106657			ENSCHIG00000012000	ARL3
snp50442-scaffold722-598320	snp18873-scaffold190-734199			ENSCHIG00000011561	BCL10
snp59208-scaffold973-185791	snp20548-scaffold202-7906267			ENSCHIG00000017869	UPP2
snp37022-scaffold449-312721	snp39481-scaffold501-1904432	ENSCHIG00000006425	RGS20
snp55178-scaffold848-270798	snp41091-scaffold532-106657	ENSCHIG00000010645	DNAJC13	ENSCHIG00000012000	ARL3
snp36659-scaffold443-1205976	snp19834-scaffold199-5795109			ENSCHIG00000024238	MFSD8
snp13465-scaffold152-1662871	snp1707-scaffold1048-547346
snp38813-scaffold492-2116233	snp7605-scaffold1271-199047
snp19493-scaffold197-177092	snp19164-scaffold1927-653660
snp44309-scaffold603-1774301	snp26689-scaffold280-1064502
snp32114-scaffold363-394070	snp44409-scaffold603-6055391
snp12975-scaffold15-372148	snp39799-scaffold509-2694010
snp52205-scaffold774-71944	snp19834-scaffold199-5795109			ENSCHIG00000024238	MFSD8
snp40242-scaffold513-238325	snp54371-scaffold83-4102150
snp28806-scaffold310-4367412	snp38968-scaffold494-3594433	ENSCHIG00000023513	NOPCHAP1
snp27365-scaffold2909-619972	snp3174-scaffold1095-3585109
snp39993-scaffold510-1488579	snp41091-scaffold532-106657	ENSCHIG00000009765	NWD1	ENSCHIG00000012000	ARL3
snp8533-scaffold1308-2197370	snp14675-scaffold1591-959426	ENSCHIG00000004530	7SK
snp29918-scaffold325-1013313	snp41091-scaffold532-106657			ENSCHIG00000012000	ARL3
snp24677-scaffold2510-173696	snp9973-scaffold1355-1348482	ENSCHIG00000006770	PDGFD
snp44546-scaffold606-959995	snp54554-scaffold833-1150100
snp44309-scaffold603-1774301	snp30772-scaffold34-3132420
snp14235-scaffold1569-157080	snp44855-scaffold611-263638
snp8133-scaffold1299-770736	snp54837-scaffold838-3067497
snp19821-scaffold199-5268550	snp46431-scaffold643-395590
snp32779-scaffold38-740492	snp49724-scaffold710-320842
snp44337-scaffold603-2918902	snp16223-scaffold1704-1045222			ENSCHIG00000013434	HEYL
snp38292-scaffold482-449953	snp10800-scaffold1384-1417254	ENSCHIG00000010836	OR4N5	ENSCHIG00000026039	NUP50
snp20220-scaffold200-954636	snp30943-scaffold341-2460666
snp58696-scaffold957-328093	snp1707-scaffold1048-547346
snp17350-scaffold18-5425929	snp41091-scaffold532-106657			ENSCHIG00000012000	ARL3
snp46946-scaffold655-739918	snp46313-scaffold639-381957			ENSCHIG00000023246	NLRP3
snp25720-scaffold265-581526	snp57700-scaffold926-851694			ENSCHIG00000022121	HSP90AA1
snp57189-scaffold910-506570	snp58829-scaffold961-36118	ENSCHIG00000025175	ST3GAL3
snp57829-scaffold932-490063	snp908-scaffold1024-174766
snp26696-scaffold2803-4541	snp2866-scaffold1084-403856
snp57441-scaffold916-432419	snp44855-scaffold611-263638
snp36587-scaffold440-2034445	snp16223-scaffold1704-1045222			ENSCHIG00000013434	HEYL
snp19493-scaffold197-177092	snp43392-scaffold579-1378463
snp39769-scaffold509-1409262	snp40676-scaffold52-3975141	ENSCHIG00000000389	DLG5	ENSCHIG00000023353	FSHR
snp10814-scaffold1385-519855	snp42890-scaffold57-1954440			ENSCHIG00000026081	NAT10
snp25496-scaffold2626-219888	snp38968-scaffold494-3594433
snp23711-scaffold2391-21947	snp16223-scaffold1704-1045222			ENSCHIG00000013434	HEYL
snp10878-scaffold139-85379	snp18282-scaffold1856-55069
snp50920-scaffold739-1312142	snp41091-scaffold532-106657			ENSCHIG00000012000	ARL3
snp2335-scaffold107-1957186	snp24037-scaffold2445-158344			ENSCHIG00000010972	CACNG1
snp50519-scaffold725-1385783	snp41091-scaffold532-106657			ENSCHIG00000012000	ARL3
snp36668-scaffold444-119096	snp57469-scaffold92-53834	ENSCHIG00000022539	FOXG1
snp58788-scaffold96-944841	snp31100-scaffold344-491841
snp10919-scaffold1390-592813	snp40386-scaffold515-3750712	ENSCHIG00000000134	ANXA11	ENSCHIG00000020243	BMPR2
snp16450-scaffold1733-13456	snp26559-scaffold277-975147
snp55742-scaffold864-2711023	snp41091-scaffold532-106657			ENSCHIG00000012000	ARL3
snp8133-scaffold1299-770736	snp14749-scaffold1594-1080740			ENSCHIG00000009151	HROB
snp14518-scaffold1586-295530	snp16223-scaffold1704-1045222			ENSCHIG00000013434	HEYL
snp16489-scaffold1738-313014	snp16223-scaffold1704-1045222			ENSCHIG00000013434	HEYL
snp11932-scaffold144-4067683	snp12579-scaffold148-3307894
snp28426-scaffold303-2739013	snp57823-scaffold932-220708	ENSCHIG00000019768	ZNF624	ENSCHIG00000025312	GKAP1
snp5124-scaffold1176-287157	snp41091-scaffold532-106657			ENSCHIG00000012000	ARL3
snp58786-scaffold96-785675	snp31100-scaffold344-491841
snp8533-scaffold1308-2197370	snp41091-scaffold532-106657	ENSCHIG00000004530	7SK	ENSCHIG00000012000	ARL3
snp50519-scaffold725-1385783	snp31408-scaffold348-360907			ENSCHIG00000016579	CSE1L
snp23301-scaffold233-712600	snp9297-scaffold134-139474
snp1972-scaffold1055-861505	snp44510-scaffold604-3482674			ENSCHIG00000016242	PRIMPOL
snp43796-scaffold589-951900	snp18099-scaffold185-12591335
snp56297-scaffold881-1457183	snp3270-scaffold11-469069			ENSCHIG00000025594	CRHR2
snp13465-scaffold152-1662871	snp952-scaffold1025-1630312
snp20246-scaffold2000-233074	snp43887-scaffold593-777120
snp31106-scaffold344-739985	snp1707-scaffold1048-547346
snp50344-scaffold72-1663788	snp57135-scaffold91-1046368
snp31679-scaffold351-4684518	snp56015-scaffold873-128365			ENSCHIG00000017204	SPATA2L
snp30936-scaffold341-2151753	snp9547-scaffold1343-2097148	ENSCHIG00000004732	5S_rRNA
snp53789-scaffold82-4205823	snp15022-scaffold1605-419966
snp21886-scaffold215-304737	snp5427-scaffold1188-2815388	ENSCHIG00000018884	SOS1
snp21811-scaffold214-963329	snp28418-scaffold303-2385604	ENSCHIG00000015809	MYLK
snp41187-scaffold532-4190247	snp18171-scaffold185-15592180	ENSCHIG00000021520	CRTAC1
snp44309-scaffold603-1774301	snp44409-scaffold603-6055391
snp33757-scaffold397-1318426	snp47463-scaffold669-1429	ENSCHIG00000023441	CCNDBP1
snp22209-scaffold219-2039850	snp50872-scaffold737-511297
snp2188-scaffold1067-4710	snp50457-scaffold723-196705
snp15328-scaffold163-1852191	snp44855-scaffold611-263638
snp9782-scaffold135-3412550	snp10013-scaffold1356-1211722
snp31679-scaffold351-4684518	snp56016-scaffold873-181494			ENSCHIG00000013192	DPEP1
snp2242-scaffold1069-506037	snp41091-scaffold532-106657	ENSCHIG00000014577	GSK3B	ENSCHIG00000012000	ARL3
snp58696-scaffold957-328093	snp16223-scaffold1704-1045222			ENSCHIG00000013434	HEYL
snp57441-scaffold916-432419	snp21377-scaffold2085-181875
snp9382-scaffold1341-1203629	snp20811-scaffold204-5757307
snp36273-scaffold435-778554	snp47543-scaffold67-1955140
snp18491-scaffold187-1064103	snp41091-scaffold532-106657			ENSCHIG00000012000	ARL3
snp1302-scaffold1035-393759	snp25899-scaffold2678-161168
snp653-scaffold102-873857	snp56510-scaffold890-597555
snp27156-scaffold29-666705	snp1704-scaffold1048-413128
snp30531-scaffold337-538206	snp30943-scaffold341-2460666
snp12099-scaffold1447-398264	snp51867-scaffold762-1747975
snp7142-scaffold1264-1780963	snp32340-scaffold367-1595484
snp47311-scaffold665-310897	snp34649-scaffold41-1938216
snp11274-scaffold1404-872917	snp11706-scaffold1431-121423	ENSCHIG00000021823	SCN11A
snp51260-scaffold75-4513863	snp3755-scaffold112-4005497	ENSCHIG00000019407	CA8
snp4295-scaffold1133-1369388	snp41091-scaffold532-106657			ENSCHIG00000012000	ARL3
snp13706-scaffold153-960292	snp44855-scaffold611-263638
snp1785-scaffold105-359685	snp59038-scaffold969-470092	ENSCHIG00000010557	OR2Y1
snp54373-scaffold83-4165647	snp38968-scaffold494-3594433
snp4266-scaffold1133-122332	snp18765-scaffold19-2363186
snp57189-scaffold910-506570	snp13996-scaffold1553-165207	ENSCHIG00000025175	ST3GAL3
snp14498-scaffold1580-21386	snp14687-scaffold1591-1419428
snp36587-scaffold440-2034445	snp45385-scaffold62-2130638
snp4626-scaffold1149-289079	snp13811-scaffold154-828795
snp51285-scaffold75-5667321	snp41966-scaffold548-970378			ENSCHIG00000026170	SCN2B
snp1785-scaffold105-359685	snp52953-scaffold795-1730078	ENSCHIG00000010557	OR2Y1
snp56106-scaffold875-2333013	snp13853-scaffold154-2559968			ENSCHIG00000022111	MITF

## Sheet: FP_Epistasis
SNP1	SNP2	ensemblID1	geneName1	ensemblID2	geneName2
snp43368-scaffold579-335433	snp38630-scaffold49-1828440
snp8145-scaffold1299-1355945	snp20223-scaffold200-1083590
snp27522-scaffold2931-27327	snp34048-scaffold40-4619884
snp43529-scaffold580-674688	snp27467-scaffold2929-31866	ENSCHIG00000022218	LRIF1
snp46387-scaffold640-620592	snp38630-scaffold49-1828440
snp51568-scaffold757-910035	snp56350-scaffold882-473685
snp43216-scaffold575-1149259	snp21255-scaffold208-15653
snp52845-scaffold792-943854	snp25477-scaffold262-4962084
snp17837-scaffold185-1289990	snp42001-scaffold548-2557090	ENSCHIG00000026730	KCNK3
snp52070-scaffold768-1144993	snp28341-scaffold3022-5426			ENSCHIG00000026807	RGS9
snp42812-scaffold568-5523825	snp20240-scaffold200-1939804
snp38013-scaffold472-1246997	snp42001-scaffold548-2557090
snp48213-scaffold682-2227026	snp33568-scaffold394-1880131	ENSCHIG00000025737	NCBP2
snp36976-scaffold448-3319815	snp33820-scaffold398-1599275	ENSCHIG00000016453	SYNE1
snp6147-scaffold1217-1013155	snp16596-scaffold175-261213	ENSCHIG00000017654	COG4	ENSCHIG00000024728	DNAJC12
snp29564-scaffold3201-74240	snp27613-scaffold295-2647140
snp44649-scaffold606-5271602	snp19147-scaffold1924-344913
snp53505-scaffold813-887754	snp11482-scaffold142-853264
snp38688-scaffold491-1291215	snp7882-scaffold1283-450664			ENSCHIG00000020624	CCR2
snp14924-scaffold160-515102	snp12026-scaffold1443-407301	ENSCHIG00000001137	chi-mir-211	ENSCHIG00000006210	SNORA72
snp26013-scaffold27-393999	snp36405-scaffold437-1327019
snp40951-scaffold527-342275	snp50577-scaffold727-1267806
snp37752-scaffold464-4227740	snp39765-scaffold509-1242854
snp12367-scaffold1466-749565	snp55264-scaffold851-662772	ENSCHIG00000008377	TMEM74
snp40654-scaffold52-3025982	snp43862-scaffold592-993064
snp27109-scaffold289-2372235	snp43776-scaffold589-93290
snp46580-scaffold646-639533	snp42195-scaffold550-1586071			ENSCHIG00000013472	MEIS3
snp44266-scaffold602-469242	snp54427-scaffold830-1940153	ENSCHIG00000022687	CD47	ENSCHIG00000018466	EXOSC3
snp19534-scaffold1970-221467	snp43918-scaffold595-768101
snp25659-scaffold264-2644609	snp23320-scaffold233-1512994
snp26592-scaffold277-2435007	snp41441-scaffold539-1536056			ENSCHIG00000021075	SEPTIN11
snp29203-scaffold314-1013272	snp56440-scaffold887-630791
snp25698-scaffold2643-697295	snp25482-scaffold2621-8065	ENSCHIG00000014543	EVC2	ENSCHIG00000026514	PGPEP1
snp35533-scaffold428-1403449	snp47729-scaffold671-901396
snp55718-scaffold864-1637090	snp19147-scaffold1924-344913
snp47985-scaffold676-638161	snp46837-scaffold653-2904239
snp13032-scaffold150-2345286	snp38630-scaffold49-1828440
snp21327-scaffold2083-180221	snp33085-scaffold386-156054
snp52493-scaffold782-2171828	snp21606-scaffold2118-46542
snp54691-scaffold837-466352	snp1121-scaffold1029-1555879
snp54487-scaffold830-4541319	snp44259-scaffold602-166936			ENSCHIG00000008374	HHLA2
snp6382-scaffold1224-2381291	snp48536-scaffold689-3149482			ENSCHIG00000010626	TBL1XR1
snp56173-scaffold877-991795	snp30610-scaffold339-2171507
snp40910-scaffold526-2606454	snp35560-scaffold428-2616982
snp41336-scaffold537-2754910	snp50555-scaffold727-233703
snp43197-scaffold575-282653	snp49790-scaffold711-692343			ENSCHIG00000002137	5S_rRNA
snp31333-scaffold347-369968	snp54404-scaffold830-967538
snp9264-scaffold1337-304768	snp36349-scaffold4353-182963
snp40995-scaffold528-876435	snp2705-scaffold1077-1700112	ENSCHIG00000013188	GNS
snp35583-scaffold428-3595618	snp22155-scaffold2188-369505
snp59513-scaffold980-2205186	snp47538-scaffold67-1709553
snp40995-scaffold528-876435	snp29439-scaffold3180-4360	ENSCHIG00000013188	GNS
snp6790-scaffold1249-261466	snp23320-scaffold233-1512994
snp5390-scaffold1188-1148775	snp48786-scaffold694-153389	ENSCHIG00000016187	BPI
snp24944-scaffold2551-446847	snp39481-scaffold501-1904432
snp40296-scaffold514-1194580	snp19147-scaffold1924-344913
snp54126-scaffold825-1203696	snp19758-scaffold199-2488817	ENSCHIG00000018372	LDH-A
snp26950-scaffold285-1700604	snp15713-scaffold1652-259800	ENSCHIG00000025273	IGSF10
snp41435-scaffold539-1290176	snp19147-scaffold1924-344913	ENSCHIG00000002533	CCNG2
snp23104-scaffold2301-119719	snp12837-scaffold1497-864303			ENSCHIG00000016705	QRICH1
snp56840-scaffold90-1111212	snp44176-scaffold60-601506
snp47568-scaffold67-3017092	snp33790-scaffold398-367261	ENSCHIG00000007509	ADRB1
snp43386-scaffold579-1161145	snp8313-scaffold130-2340513
snp39914-scaffold51-801707	snp33085-scaffold386-156054
snp17837-scaffold185-1289990	snp8667-scaffold131-3910849	ENSCHIG00000026730	KCNK3
snp47759-scaffold672-664084	snp16036-scaffold169-237763	ENSCHIG00000013014	DVL3
snp4596-scaffold1147-1406883	snp11335-scaffold141-471593			ENSCHIG00000017475	LZIC
snp40654-scaffold52-3025982	snp30492-scaffold336-1600256			ENSCHIG00000009731	TVP23A
snp45970-scaffold63-7532711	snp49691-scaffold71-3696859
snp1399-scaffold1038-2053603	snp33085-scaffold386-156054
snp13546-scaffold1523-1313472	snp1713-scaffold1048-830429			ENSCHIG00000013753	PPME1
snp1399-scaffold1038-2053603	snp39759-scaffold509-999774
snp57497-scaffold92-1298271	snp34371-scaffold403-3042630
snp4293-scaffold1133-1277427	snp16342-scaffold1721-381600
snp25991-scaffold269-1234387	snp48786-scaffold694-153389
snp36976-scaffold448-3319815	snp1228-scaffold1031-482207	ENSCHIG00000016453	SYNE1
snp3550-scaffold111-2222425	snp50555-scaffold727-233703
snp29274-scaffold3154-28240	snp2-scaffold1-30839
snp1046-scaffold1028-461290	snp16596-scaffold175-261213			ENSCHIG00000024728	DNAJC12
snp57559-scaffold92-4271968	snp26836-scaffold2821-57966
snp679-scaffold102-1925162	snp55854-scaffold868-519038			ENSCHIG00000012716	KRTAP8-1
snp11639-scaffold143-550022	snp33820-scaffold398-1599275
snp20740-scaffold204-2594550	snp48786-scaffold694-153389
snp57559-scaffold92-4271968	snp9319-scaffold134-1146940
snp58045-scaffold94-3453769	snp38695-scaffold491-1569508
snp40951-scaffold527-342275	snp49869-scaffold712-506819
snp21683-scaffold2121-3990	snp11770-scaffold1434-669058	ENSCHIG00000025149	UMPS
snp33114-scaffold386-1344625	snp21518-scaffold210-816117	ENSCHIG00000024851	HK3	ENSCHIG00000008464	U1
snp1660-scaffold1047-851919	snp1228-scaffold1031-482207
snp56173-scaffold877-991795	snp55264-scaffold851-662772
snp43516-scaffold580-37609	snp19508-scaffold197-811792
snp23841-scaffold240-2380882	snp19508-scaffold197-811792	ENSCHIG00000017769	FAM174B
snp2896-scaffold1087-236524	snp33820-scaffold398-1599275
snp15741-scaffold1653-240135	snp35369-scaffold425-488625
snp19422-scaffold1961-34494	snp52028-scaffold765-457385
snp42966-scaffold57-5227812	snp54111-scaffold825-584681	ENSCHIG00000017309	MPPED2	ENSCHIG00000023407	E2F8
snp11582-scaffold1423-1439118	snp26869-scaffold283-404679			ENSCHIG00000022730	KLK1
snp50408-scaffold721-320440	snp8134-scaffold1299-800324
snp31696-scaffold352-312736	snp27565-scaffold295-655159
snp1399-scaffold1038-2053603	snp44176-scaffold60-601506
snp13130-scaffold1501-933698	snp10888-scaffold139-530232
snp21455-scaffold209-2158897	snp47431-scaffold668-1868175
snp50168-scaffold717-4137926	snp19508-scaffold197-811792
snp24723-scaffold2528-111259	snp47431-scaffold668-1868175
snp472-scaffold1011-1685451	snp28265-scaffold301-1552626
snp6434-scaffold1229-1683821	snp49676-scaffold71-3009778	ENSCHIG00000026623	RFLNB
snp16320-scaffold1719-545958	snp28368-scaffold303-323702	ENSCHIG00000024873	ASRGL1	ENSCHIG00000012011	ZNF18
snp44590-scaffold606-2702398	snp45779-scaffold628-1310956			ENSCHIG00000017481	SCUBE2
snp18874-scaffold190-781082	snp52100-scaffold770-280654	ENSCHIG00000014781	SYDE2
snp48684-scaffold691-2078262	snp54797-scaffold838-1438965
snp8145-scaffold1299-1355945	snp3864-scaffold1121-1793521
snp29862-scaffold324-758496	snp33820-scaffold398-1599275	ENSCHIG00000022906	RGS21
snp14012-scaffold1553-820427	snp24101-scaffold2458-32297
snp32386-scaffold369-29066	snp17340-scaffold18-5052453
snp34479-scaffold405-2020292	snp6589-scaffold1235-105689			ENSCHIG00000010823	MYO7B
snp51991-scaffold764-2207738	snp28221-scaffold300-9791236
snp41336-scaffold537-2754910	snp55264-scaffold851-662772
snp6554-scaffold1232-590904	snp17570-scaffold182-428622			ENSCHIG00000020367	PPP6R3
snp52806-scaffold791-1978920	snp33085-scaffold386-156054	ENSCHIG00000009329	ZNF704
snp23841-scaffold240-2380882	snp37547-scaffold46-2063635	ENSCHIG00000017769	FAM174B
snp58045-scaffold94-3453769	snp15909-scaffold167-1090081
snp3365-scaffold1102-902349	snp1713-scaffold1048-830429			ENSCHIG00000013753	PPME1
snp22795-scaffold228-162658	snp47431-scaffold668-1868175
snp43956-scaffold595-2388768	snp25482-scaffold2621-8065			ENSCHIG00000026514	PGPEP1
snp8145-scaffold1299-1355945	snp2678-scaffold1077-513074
snp42966-scaffold57-5227812	snp29833-scaffold323-3387342	ENSCHIG00000017309	MPPED2
snp40094-scaffold511-2810815	snp2089-scaffold1063-1102441
snp34620-scaffold41-664456	snp59444-scaffold980-395682
snp33580-scaffold394-2361728	snp48272-scaffold683-1188332	ENSCHIG00000026331	IL26
snp54635-scaffold8341-242763	snp19508-scaffold197-811792
snp33726-scaffold397-1169	snp930-scaffold1025-712658
snp39797-scaffold509-2591098	snp34541-scaffold406-455640
snp8145-scaffold1299-1355945	snp2734-scaffold1079-1224285
snp14012-scaffold1553-820427	snp10668-scaffold1378-649013
snp7078-scaffold1262-97958	snp2705-scaffold1077-1700112	ENSCHIG00000004793	ZBED4
snp34247-scaffold402-1036526	snp47431-scaffold668-1868175
snp43784-scaffold589-430318	snp18484-scaffold187-785386
snp46944-scaffold655-633085	snp13052-scaffold150-3240111
snp37752-scaffold464-4227740	snp55252-scaffold851-164284
snp57042-scaffold906-115781	snp16711-scaffold1750-928742	ENSCHIG00000004166	U6	ENSCHIG00000025961	IL1RL2
snp5699-scaffold12-584012	snp14442-scaffold1577-228607			ENSCHIG00000023347	KRTAP27-1
snp43368-scaffold579-335433	snp35369-scaffold425-488625
snp4609-scaffold1147-2172247	snp22821-scaffold228-1541467
snp44337-scaffold603-2918902	snp5350-scaffold1186-172166
snp41132-scaffold532-1841889	snp28368-scaffold303-323702			ENSCHIG00000012011	ZNF18
snp34620-scaffold41-664456	snp1712-scaffold1048-775865
snp7930-scaffold1287-715418	snp41004-scaffold529-273974
snp54411-scaffold830-1246869	snp29439-scaffold3180-4360	ENSCHIG00000018135	PAX5
snp21443-scaffold209-1679784	snp10615-scaffold1377-605259
snp42583-scaffold566-119283	snp33820-scaffold398-1599275
snp48314-scaffold685-427230	snp11770-scaffold1434-669058
snp32881-scaffold380-1301934	snp44715-scaffold608-785862
snp1065-scaffold1028-1224867	snp57681-scaffold9257-47548	ENSCHIG00000023959	SIPA1L2
snp8019-scaffold129-2502806	snp47431-scaffold668-1868175	ENSCHIG00000012131	C8B
snp17837-scaffold185-1289990	snp52028-scaffold765-457385	ENSCHIG00000026730	KCNK3
snp36153-scaffold431-10668150	snp7882-scaffold1283-450664			ENSCHIG00000020624	CCR2
snp51568-scaffold757-910035	snp41230-scaffold535-67274
snp25766-scaffold265-2624490	snp53305-scaffold804-484651
snp52845-scaffold792-943854	snp49676-scaffold71-3009778
snp50168-scaffold717-4137926	snp32514-scaffold371-895586
snp47513-scaffold67-721154	snp43862-scaffold592-993064
snp5192-scaffold118-2363457	snp1713-scaffold1048-830429			ENSCHIG00000013753	PPME1
snp43386-scaffold579-1161145	snp1713-scaffold1048-830429			ENSCHIG00000013753	PPME1
snp48376-scaffold687-1429891	snp38695-scaffold491-1569508
snp1164-scaffold1030-1012425	snp11770-scaffold1434-669058
snp32659-scaffold3753-908	snp10676-scaffold1379-270790	ENSCHIG00000017077	SLA	ENSCHIG00000025053	SYT4
snp38688-scaffold491-1291215	snp24101-scaffold2458-32297
snp40952-scaffold527-375839	snp36906-scaffold448-324721	ENSCHIG00000020558	ASAP1
snp48375-scaffold687-1388263	snp55055-scaffold843-272518	ENSCHIG00000020023	EFCAB7
snp37832-scaffold466-2222334	snp18732-scaffold1895-515099
snp25631-scaffold264-1348419	snp23488-scaffold237-145334	ENSCHIG00000023351	CRYBB1
snp58365-scaffold947-3380045	snp49552-scaffold707-582897
snp21239-scaffold2073-381137	snp52028-scaffold765-457385
snp7791-scaffold1280-234365	snp39119-scaffold498-1565659
snp35533-scaffold428-1403449	snp52841-scaffold792-735432			ENSCHIG00000014923	VWA8
snp21455-scaffold209-2158897	snp47436-scaffold668-2071830
snp53893-scaffold82-8703469	snp47431-scaffold668-1868175
snp29127-scaffold312-7654969	snp43906-scaffold595-182034
snp1163-scaffold1030-963856	snp47729-scaffold671-901396
snp44390-scaffold603-5232727	snp47729-scaffold671-901396
snp4748-scaffold1158-260266	snp42170-scaffold550-492504			ENSCHIG00000008535	FBXO46
snp58365-scaffold947-3380045	snp4161-scaffold113-1816475			ENSCHIG00000006474	U6
snp34479-scaffold405-2020292	snp3864-scaffold1121-1793521
snp49688-scaffold71-3586361	snp33820-scaffold398-1599275
snp47658-scaffold670-266515	snp27572-scaffold295-942298	ENSCHIG00000014338	EPB41
snp54126-scaffold825-1203696	snp13052-scaffold150-3240111	ENSCHIG00000018372	LDH-A
snp45970-scaffold63-7532711	snp31370-scaffold347-1971405
snp19911-scaffold1992-1921682	snp24101-scaffold2458-32297
snp33447-scaffold392-3991282	snp57443-scaffold916-509375
snp46492-scaffold643-3133100	snp27572-scaffold295-942298
snp13546-scaffold1523-1313472	snp13853-scaffold154-2559968			ENSCHIG00000022111	MITF
snp11786-scaffold1437-248909	snp55691-scaffold864-500345
snp35533-scaffold428-1403449	snp49137-scaffold70-301438
snp21640-scaffold2119-285990	snp23320-scaffold233-1512994
snp54125-scaffold825-1166027	snp13052-scaffold150-3240111
snp17020-scaffold1776-202479	snp52164-scaffold772-622810	ENSCHIG00000023277	PTGS2
snp19457-scaffold1964-119046	snp48786-scaffold694-153389
snp48376-scaffold687-1429891	snp29439-scaffold3180-4360
snp25766-scaffold265-2624490	snp14705-scaffold1592-16593			ENSCHIG00000021782	WNT11
snp9107-scaffold133-1743159	snp39740-scaffold509-228659	ENSCHIG00000018206	FAM161B	ENSCHIG00000000282	ZMIZ1
snp18479-scaffold187-604423	snp31915-scaffold356-5210974
snp17265-scaffold18-1828562	snp27130-scaffold2895-4311			ENSCHIG00000022963	DGKQ
snp49106-scaffold7-6220037	snp54797-scaffold838-1438965
snp22261-scaffold22-1513250	snp30941-scaffold341-2365433
snp11026-scaffold1395-1783918	snp37101-scaffold450-1005766
snp43368-scaffold579-335433	snp3443-scaffold1105-1147118
snp7718-scaffold1278-1178668	snp21518-scaffold210-816117			ENSCHIG00000008464	U1
snp41537-scaffold540-2019239	snp44715-scaffold608-785862	ENSCHIG00000007804	RD3
snp10358-scaffold1370-1090568	snp50549-scaffold727-19513
snp38220-scaffold480-877710	snp16711-scaffold1750-928742			ENSCHIG00000025961	IL1RL2
snp17837-scaffold185-1289990	snp44176-scaffold60-601506	ENSCHIG00000026730	KCNK3
snp48376-scaffold687-1429891	snp2705-scaffold1077-1700112
snp50647-scaffold73-364210	snp36101-scaffold431-8559972
snp11629-scaffold143-122235	snp7893-scaffold1284-251090
snp46357-scaffold64-1742303	snp20738-scaffold204-2468208
snp49645-scaffold71-1510099	snp2500-scaffold1070-33323			ENSCHIG00000001420	OR2T1
snp38823-scaffold492-2506077	snp19147-scaffold1924-344913

## Sheet: LP_Epistasis
SNP1	SNP2	ensemblID1	geneName1	ensemblID2	geneName2
snp23761-scaffold24-1204106	snp11232-scaffold1402-62879	ENSCHIG00000018776	ARHGAP21
snp4970-scaffold1169-520523	snp50555-scaffold727-233703	ENSCHIG00000015254	FEM1C
snp31818-scaffold356-823015	snp45362-scaffold62-1048118
snp25350-scaffold2611-377113	snp36107-scaffold431-8777259
snp28305-scaffold301-3278270	snp13215-scaffold1507-454077
snp37032-scaffold449-759924	snp10180-scaffold1365-438888
snp59602-scaffold984-310124	snp21153-scaffold207-2001682	ENSCHIG00000012071	KBTBD11	ENSCHIG00000023612	NOCT
snp58270-scaffold945-1313726	snp36107-scaffold431-8777259
snp14857-scaffold16-542181	snp6731-scaffold1244-1159993	ENSCHIG00000027029	PNOC
snp48307-scaffold685-125137	snp21153-scaffold207-2001682			ENSCHIG00000023612	NOCT
snp30782-scaffold34-3569920	snp23014-scaffold230-1104124
snp56353-scaffold883-68619	snp23014-scaffold230-1104124	ENSCHIG00000021954	ZNF703
snp7526-scaffold127-6259709	snp47605-scaffold67-4502456	ENSCHIG00000009026	NYAP2
snp15519-scaffold164-3301672	snp53352-scaffold804-2716258	ENSCHIG00000026003	PALMD	ENSCHIG00000026386	ZDHHC12
snp14250-scaffold157-146425	snp8201-scaffold13-1420824
snp18679-scaffold1887-389964	snp46797-scaffold653-1169394			ENSCHIG00000017219	NCS1
snp45073-scaffold614-4106093	snp27099-scaffold289-1988369
snp58223-scaffold943-340512	snp57461-scaffold918-741887
snp3772-scaffold112-4710761	snp51195-scaffold75-1740881
snp32995-scaffold385-290631	snp37388-scaffold456-2751438
snp4970-scaffold1169-520523	snp21153-scaffold207-2001682	ENSCHIG00000015254	FEM1C	ENSCHIG00000023612	NOCT
snp49986-scaffold716-463676	snp5975-scaffold121-1467260
snp41937-scaffold547-844932	snp59109-scaffold969-3629290
snp46273-scaffold638-1282431	snp6731-scaffold1244-1159993
snp9247-scaffold1336-1458060	snp13214-scaffold1507-405350
snp42966-scaffold57-5227812	snp36107-scaffold431-8777259	ENSCHIG00000017309	MPPED2
snp23334-scaffold2330-528429	snp14130-scaffold1564-698580	ENSCHIG00000013465	RHOD
snp30506-scaffold3368-181587	snp12382-scaffold1469-143534
snp27194-scaffold29-2211172	snp19427-scaffold1961-282881
snp18576-scaffold1878-487468	snp4463-scaffold1143-420093
snp35817-scaffold430-3795538	snp18188-scaffold185-16285477			ENSCHIG00000014880	NAA30
snp43588-scaffold5814-6429	snp17767-scaffold1842-592411
snp17277-scaffold18-2281408	snp6731-scaffold1244-1159993
snp43480-scaffold579-5096253	snp11971-scaffold1440-108360	ENSCHIG00000026148	PDE7B
snp45276-scaffold618-1871753	snp17394-scaffold1802-169753
snp17871-scaffold185-2896627	snp1707-scaffold1048-547346
snp38108-scaffold475-788703	snp47567-scaffold67-2978768
snp48569-scaffold690-1091100	snp42274-scaffold556-694023
snp36153-scaffold431-10668150	snp37145-scaffold451-1312355
snp50517-scaffold725-1313862	snp11971-scaffold1440-108360
snp3772-scaffold112-4710761	snp10330-scaffold1369-633074
snp9785-scaffold135-3538484	snp856-scaffold1023-185495	ENSCHIG00000025131	PREPL	ENSCHIG00000010239	ZFPM1
snp56063-scaffold875-461760	snp11971-scaffold1440-108360
snp41879-scaffold546-1008803	snp56056-scaffold875-228306	ENSCHIG00000002168	MBTPS1
snp52023-scaffold765-190460	snp44409-scaffold603-6055391
snp36914-scaffold448-662795	snp26447-scaffold276-6062132
snp43063-scaffold572-864451	snp21934-scaffold2156-97433			ENSCHIG00000021193	IRF5
snp18472-scaffold187-300731	snp11971-scaffold1440-108360
snp11277-scaffold1406-39401	snp11971-scaffold1440-108360	ENSCHIG00000003641	BAIAP2L1
snp6569-scaffold1232-1281384	snp11971-scaffold1440-108360
snp48569-scaffold690-1091100	snp25931-scaffold2680-181186
snp49986-scaffold716-463676	snp17767-scaffold1842-592411
snp31818-scaffold356-823015	snp11971-scaffold1440-108360
snp39273-scaffold50-412125	snp38175-scaffold479-56059
snp56633-scaffold8959-56291	snp11971-scaffold1440-108360	ENSCHIG00000004233	SLC26A1
snp28597-scaffold3068-1260	snp6576-scaffold1234-100710	ENSCHIG00000018218	FOXO6
snp9329-scaffold134-1612040	snp8201-scaffold13-1420824
snp45276-scaffold618-1871753	snp26447-scaffold276-6062132
snp29887-scaffold324-1783280	snp15699-scaffold1651-321798
snp39400-scaffold500-1540995	snp13215-scaffold1507-454077
snp32548-scaffold371-2412204	snp18834-scaffold19-9334904			ENSCHIG00000009190	APOOL
snp26246-scaffold275-1112589	snp3783-scaffold112-5171524
snp4229-scaffold1131-46760	snp31543-scaffold350-1050771
snp32548-scaffold371-2412204	snp18835-scaffold19-9406704
snp5700-scaffold12-617113	snp17394-scaffold1802-169753
snp56063-scaffold875-461760	snp55723-scaffold864-1874947
snp38585-scaffold4896-36322	snp27099-scaffold289-1988369	ENSCHIG00000015424	A3GALT2
snp48525-scaffold689-2745648	snp9798-scaffold135-4097740
snp48307-scaffold685-125137	snp27099-scaffold289-1988369
snp38208-scaffold480-375125	snp17394-scaffold1802-169753
snp46589-scaffold646-1059680	snp12869-scaffold1497-2223370			ENSCHIG00000010177	KLHL18
snp47832-scaffold673-1743540	snp20368-scaffold202-194853
snp32113-scaffold363-354870	snp17394-scaffold1802-169753
snp38183-scaffold4795-280535	snp18831-scaffold19-8972853
snp39863-scaffold509-5435733	snp9409-scaffold1341-2457033	ENSCHIG00000016144	USP54
snp20478-scaffold202-4911260	snp39422-scaffold500-2436644
snp50671-scaffold730-321254	snp1829-scaffold1051-257942
snp44673-scaffold607-665275	snp17394-scaffold1802-169753
snp40897-scaffold526-2133233	snp13215-scaffold1507-454077
snp34664-scaffold410-529134	snp40701-scaffold520-288891			ENSCHIG00000012721	MFSD6
snp33429-scaffold392-3215516	snp51497-scaffold754-2757637			ENSCHIG00000022476	ABHD2
snp35512-scaffold428-358707	snp10432-scaffold1373-527161			ENSCHIG00000016598	NEXN
snp2-scaffold51-384125	snp15201-scaffold1621-781104
snp9139-scaffold1332-21279	snp27099-scaffold289-1988369
snp15848-scaffold1666-170824	snp55445-scaffold859-787795			ENSCHIG00000024622	HSF5
snp41677-scaffold542-1534546	snp20610-scaffold203-64462	ENSCHIG00000017555	STIM1
snp16395-scaffold1729-11200	snp50628-scaffold728-706362	ENSCHIG00000013201	HLA-DRA
snp54934-scaffold84-2415919	snp52528-scaffold782-3709639
snp40897-scaffold526-2133233	snp13003-scaffold150-1020497
snp43691-scaffold585-2654608	snp27099-scaffold289-1988369
snp48569-scaffold690-1091100	snp1829-scaffold1051-257942
snp6638-scaffold1238-785946	snp16748-scaffold1753-149926
snp58902-scaffold964-924209	snp32303-scaffold367-78187
snp27328-scaffold290-3901080	snp40701-scaffold520-288891	ENSCHIG00000016783	ESCO1	ENSCHIG00000012721	MFSD6
snp43345-scaffold578-349979	snp46797-scaffold653-1169394			ENSCHIG00000017219	NCS1
snp43682-scaffold585-2295717	snp6576-scaffold1234-100710
snp44898-scaffold611-2246341	snp39357-scaffold50-4232846
snp45073-scaffold614-4106093	snp32811-scaffold38-2111680			ENSCHIG00000007960	OR13C4
snp39739-scaffold509-172419	snp54201-scaffold827-2159757			ENSCHIG00000014690	RERGL
snp54335-scaffold83-2519171	snp56056-scaffold875-228306
snp28305-scaffold301-3278270	snp46797-scaffold653-1169394			ENSCHIG00000017219	NCS1
snp59178-scaffold971-654565	snp44097-scaffold597-1925105
snp21912-scaffold215-1507422	snp40701-scaffold520-288891			ENSCHIG00000012721	MFSD6
snp59561-scaffold982-1049032	snp6576-scaffold1234-100710
snp23925-scaffold241-1394881	snp40701-scaffold520-288891			ENSCHIG00000012721	MFSD6
snp45660-scaffold627-1691310	snp31543-scaffold350-1050771
snp15512-scaffold164-2984648	snp48259-scaffold683-606062
snp59602-scaffold984-310124	snp20990-scaffold2056-402288	ENSCHIG00000012071	KBTBD11
snp9719-scaffold135-592310	snp1829-scaffold1051-257942
snp56633-scaffold8959-56291	snp26447-scaffold276-6062132	ENSCHIG00000004233	SLC26A1
snp46122-scaffold635-91545	snp46797-scaffold653-1169394			ENSCHIG00000017219	NCS1
snp55849-scaffold868-287934	snp21934-scaffold2156-97433			ENSCHIG00000021193	IRF5
snp44041-scaffold596-360978	snp38143-scaffold477-392218
snp41899-scaffold546-1893672	snp47605-scaffold67-4502456
snp59602-scaffold984-310124	snp16050-scaffold169-852699	ENSCHIG00000012071	KBTBD11
snp18105-scaffold185-12857537	snp26447-scaffold276-6062132
snp29666-scaffold321-4373403	snp26447-scaffold276-6062132
snp34412-scaffold404-1481700	snp14304-scaffold157-2608112
snp20667-scaffold2035-238633	snp37388-scaffold456-2751438	ENSCHIG00000004996	U8
snp52700-scaffold79-1346606	snp8201-scaffold13-1420824	ENSCHIG00000025560	RAPGEF2
snp4970-scaffold1169-520523	snp56446-scaffold887-849133	ENSCHIG00000015254	FEM1C	ENSCHIG00000016558	TTLL11
snp52952-scaffold795-1679100	snp47291-scaffold663-2881977	ENSCHIG00000007800	PAPSS1
snp56682-scaffold896-2115932	snp8201-scaffold13-1420824
snp48955-scaffold699-518329	snp26447-scaffold276-6062132
snp43759-scaffold588-1151480	snp46797-scaffold653-1169394			ENSCHIG00000017219	NCS1
snp2183-scaffold1066-1111590	snp8201-scaffold13-1420824
snp56729-scaffold898-652613	snp33550-scaffold394-1082301			ENSCHIG00000005966	U6
snp24940-scaffold2551-297044	snp8004-scaffold129-1828464
snp15519-scaffold164-3301672	snp26447-scaffold276-6062132	ENSCHIG00000026003	PALMD
snp15089-scaffold1611-674215	snp8201-scaffold13-1420824	ENSCHIG00000020103	CLMN
snp14227-scaffold1568-1640975	snp26447-scaffold276-6062132
snp16513-scaffold1738-1428872	snp26447-scaffold276-6062132
snp52700-scaffold79-1346606	snp26447-scaffold276-6062132	ENSCHIG00000025560	RAPGEF2
snp38259-scaffold481-1043145	snp26447-scaffold276-6062132
snp15519-scaffold164-3301672	snp856-scaffold1023-185495	ENSCHIG00000026003	PALMD	ENSCHIG00000010239	ZFPM1
snp4229-scaffold1131-46760	snp8201-scaffold13-1420824
snp15368-scaffold163-3716418	snp26447-scaffold276-6062132
snp50015-scaffold716-1757163	snp33768-scaffold397-1829574			ENSCHIG00000014056	HAUS2
snp31243-scaffold345-4827300	snp8201-scaffold13-1420824
snp4893-scaffold1164-471211	snp51832-scaffold762-220872
snp42936-scaffold57-3859439	snp52528-scaffold782-3709639
snp25350-scaffold2611-377113	snp51832-scaffold762-220872
snp50070-scaffold717-5767	snp38386-scaffold486-544177	ENSCHIG00000017084	NEK5	ENSCHIG00000013512	GLYCAM1
snp42662-scaffold566-3573540	snp1710-scaffold1048-680122			ENSCHIG00000021029	UCP3
snp14622-scaffold1589-2960492	snp52528-scaffold782-3709639
snp43464-scaffold579-4490633	snp51832-scaffold762-220872
snp11776-scaffold1434-917091	snp1714-scaffold1048-892375			ENSCHIG00000021364	P4HA3
snp3932-scaffold1122-2710524	snp54092-scaffold824-827441
snp56353-scaffold883-68619	snp51832-scaffold762-220872	ENSCHIG00000021954	ZNF703
snp55777-scaffold864-4188132	snp38139-scaffold477-249384
snp32150-scaffold364-346237	snp23804-scaffold240-797856	ENSCHIG00000019893	CDC27
snp55342-scaffold855-361968	snp26447-scaffold276-6062132
snp16513-scaffold1738-1428872	snp40701-scaffold520-288891			ENSCHIG00000012721	MFSD6
snp22772-scaffold2271-180541	snp16223-scaffold1704-1045222			ENSCHIG00000013434	HEYL
snp36691-scaffold445-195738	snp37469-scaffold457-618599
snp27899-scaffold299-3820845	snp23804-scaffold240-797856
snp4229-scaffold1131-46760	snp856-scaffold1023-185495			ENSCHIG00000010239	ZFPM1
snp4970-scaffold1169-520523	snp2803-scaffold1082-50965	ENSCHIG00000015254	FEM1C
snp10995-scaffold1395-276540	snp52528-scaffold782-3709639
snp44251-scaffold601-1125355	snp52528-scaffold782-3709639
snp37623-scaffold462-91919	snp1110-scaffold1029-1018161			ENSCHIG00000016774	CYP26A1
snp13050-scaffold150-3127888	snp35353-scaffold424-960801
snp35817-scaffold430-3795538	snp6731-scaffold1244-1159993
snp29879-scaffold324-1482164	snp43637-scaffold585-317127	ENSCHIG00000003742	UCHL5	ENSCHIG00000013443	DAPK1
snp59561-scaffold982-1049032	snp31543-scaffold350-1050771
snp21129-scaffold207-976048	snp24449-scaffold248-1152169
snp39879-scaffold509-6168186	snp16223-scaffold1704-1045222			ENSCHIG00000013434	HEYL
snp46102-scaffold633-978968	snp35353-scaffold424-960801
snp46659-scaffold65-980926	snp47605-scaffold67-4502456
snp32113-scaffold363-354870	snp14004-scaffold1553-462745
snp43759-scaffold588-1151480	snp43765-scaffold588-1398750
snp43017-scaffold570-908861	snp52528-scaffold782-3709639
snp26958-scaffold2851-149087	snp20028-scaffold2-743955
snp35846-scaffold430-5021571	snp38143-scaffold477-392218
snp9139-scaffold1332-21279	snp1829-scaffold1051-257942
snp45405-scaffold62-2960124	snp51832-scaffold762-220872
snp38843-scaffold492-3320798	snp8704-scaffold131-5451923
snp32386-scaffold369-29066	snp26467-scaffold276-6912234
snp40348-scaffold515-2159850	snp42912-scaffold57-2831534
snp38259-scaffold481-1043145	snp37469-scaffold457-618599
snp20302-scaffold2009-292946	snp6576-scaffold1234-100710	ENSCHIG00000020355	FOXF2
snp54335-scaffold83-2519171	snp50273-scaffold718-613881
snp34850-scaffold415-1552588	snp40701-scaffold520-288891			ENSCHIG00000012721	MFSD6
snp5538-scaffold1195-78873	snp1829-scaffold1051-257942
snp4951-scaffold1168-28753	snp1829-scaffold1051-257942
snp50748-scaffold734-631196	snp27099-scaffold289-1988369
snp14634-scaffold159-8591	snp53792-scaffold82-4339681
snp2253-scaffold1069-1041798	snp16223-scaffold1704-1045222	ENSCHIG00000017365	RABL3	ENSCHIG00000013434	HEYL
snp59506-scaffold980-1929596	snp38143-scaffold477-392218
snp56497-scaffold89-1084978	snp39897-scaffold51-100866
snp11946-scaffold144-4804399	snp41251-scaffold536-249647
snp34375-scaffold403-3227842	snp37300-scaffold455-423994
snp4059-scaffold1128-251030	snp53792-scaffold82-4339681
snp46728-scaffold650-70326	snp13215-scaffold1507-454077
snp18679-scaffold1887-389964	snp43027-scaffold570-1307989
snp55668-scaffold863-1317264	snp37469-scaffold457-618599
snp12287-scaffold1460-666008	snp51665-scaffold759-1131156
snp57316-scaffold912-2467261	snp33602-scaffold394-3249727	ENSCHIG00000025775	RORA
snp46658-scaffold65-938963	snp47605-scaffold67-4502456
snp44152-scaffold6-1228299	snp42602-scaffold566-910060	ENSCHIG00000012390	ITGAL
snp32150-scaffold364-346237	snp38625-scaffold49-1656025	ENSCHIG00000019893	CDC27
snp45896-scaffold63-3648386	snp56059-scaffold875-326243
snp126-scaffold100-2226170	snp2469-scaffold107-7886598
snp18136-scaffold185-14061932	snp23804-scaffold240-797856	ENSCHIG00000017956	WDHD1
snp58542-scaffold953-9844	snp6730-scaffold1244-1127970
snp24314-scaffold247-5481226	snp38386-scaffold486-544177			ENSCHIG00000013512	GLYCAM1
snp50292-scaffold719-7258	snp27099-scaffold289-1988369
snp41483-scaffold54-1253473	snp38386-scaffold486-544177	ENSCHIG00000024858	GABRB2	ENSCHIG00000013512	GLYCAM1
snp32150-scaffold364-346237	snp57379-scaffold913-1860938	ENSCHIG00000019893	CDC27	ENSCHIG00000021608	TMEM171
snp9464-scaffold1341-4775090	snp40701-scaffold520-288891			ENSCHIG00000012721	MFSD6
snp55951-scaffold87-764906	snp49949-scaffold714-2089712
snp21339-scaffold2084-390826	snp39615-scaffold504-1507807
snp4951-scaffold1168-28753	snp56846-scaffold90-1391967
snp3302-scaffold1101-14122	snp59951-scaffold998-981763	ENSCHIG00000026942	SEPTIN9
snp42993-scaffold570-8255	snp53981-scaffold820-2879108
snp11672-scaffold143-2027597	snp40701-scaffold520-288891			ENSCHIG00000012721	MFSD6
snp47620-scaffold67-5183998	snp56275-scaffold881-476293
snp10995-scaffold1395-276540	snp27099-scaffold289-1988369
snp11946-scaffold144-4804399	snp21759-scaffold2131-1543265
snp56729-scaffold898-652613	snp48229-scaffold682-2946248			ENSCHIG00000012496	TNK2
snp13226-scaffold1509-118790	snp40701-scaffold520-288891			ENSCHIG00000012721	MFSD6
snp24751-scaffold253-1165735	snp47291-scaffold663-2881977
snp30067-scaffold329-1308302	snp48228-scaffold682-2907245			ENSCHIG00000027016	TFRC
snp17969-scaffold185-6972621	snp1829-scaffold1051-257942
snp22249-scaffold22-1026771	snp36107-scaffold431-8777259
snp53808-scaffold82-5070885	snp50273-scaffold718-613881
snp29706-scaffold322-55804	snp28321-scaffold3010-324016			ENSCHIG00000024640	ACTL8
snp45273-scaffold618-1774111	snp35704-scaffold43-4153617
snp2889-scaffold1086-909643	snp36107-scaffold431-8777259
snp19989-scaffold1996-124809	snp51820-scaffold761-4883271			ENSCHIG00000011271	XPO5
snp53958-scaffold820-1887639	snp23359-scaffold2336-447791
snp54020-scaffold822-115839	snp26920-scaffold285-366464
snp43345-scaffold578-349979	snp16510-scaffold1738-1277520
snp7725-scaffold1278-1447019	snp22232-scaffold22-248993
snp2552-scaffold1075-54825	snp54699-scaffold837-825226
snp44898-scaffold611-2246341	snp27099-scaffold289-1988369
snp58284-scaffold947-20006	snp52865-scaffold793-422288	ENSCHIG00000015386	DLL4
snp59602-scaffold984-310124	snp7065-scaffold1261-64701	ENSCHIG00000012071	KBTBD11
snp24808-scaffold254-829160	snp38138-scaffold477-209252
snp29331-scaffold316-2082501	snp17847-scaffold185-1738069			ENSCHIG00000022371	CAD
snp29448-scaffold3187-79869	snp57682-scaffold926-22649			ENSCHIG00000016749	LBHD2
snp18664-scaffold1886-209019	snp2721-scaffold1079-710753	ENSCHIG00000015418	ZNF444	ENSCHIG00000003365	LONP1
snp8503-scaffold1308-918736	snp20136-scaffold2-5363857
snp38183-scaffold4795-280535	snp34006-scaffold40-2730476
snp56015-scaffold873-128365	snp48571-scaffold690-1194013	ENSCHIG00000017204	SPATA2L
snp46615-scaffold647-470770	snp23359-scaffold2336-447791
snp11900-scaffold144-2597601	snp14455-scaffold1578-329733
snp7747-scaffold1278-2333650	snp7203-scaffold1266-1983587
snp16322-scaffold1719-611647	snp33531-scaffold394-285901
snp52995-scaffold796-841371	snp1829-scaffold1051-257942	ENSCHIG00000012423	SRPRA
snp8503-scaffold1308-918736	snp28130-scaffold300-5679925			ENSCHIG00000021559	PUM3
snp38843-scaffold492-3320798	snp4204-scaffold1130-695068
snp14512-scaffold1586-33100	snp11491-scaffold142-1276625
snp23202-scaffold2316-283800	snp2433-scaffold107-6389499
snp8547-scaffold1309-42625	snp41091-scaffold532-106657			ENSCHIG00000012000	ARL3
snp5538-scaffold1195-78873	snp34049-scaffold40-4666739
snp22107-scaffold218-1794536	snp34033-scaffold40-3961856
snp54657-scaffold835-974628	snp38143-scaffold477-392218
snp35817-scaffold430-3795538	snp1829-scaffold1051-257942
snp11729-scaffold1432-354841	snp2041-scaffold1060-278022
snp56063-scaffold875-461760	snp35704-scaffold43-4153617
snp15800-scaffold1657-155292	snp1829-scaffold1051-257942
snp53150-scaffold8-53092	snp51497-scaffold754-2757637			ENSCHIG00000022476	ABHD2
snp56063-scaffold875-461760	snp54699-scaffold837-825226
snp30067-scaffold329-1308302	snp48229-scaffold682-2946248			ENSCHIG00000012496	TNK2
snp46729-scaffold650-101198	snp35610-scaffold43-185811
snp1062-scaffold1028-1095903	snp35353-scaffold424-960801
snp28792-scaffold310-3777916	snp9509-scaffold1343-502232
snp16513-scaffold1738-1428872	snp27099-scaffold289-1988369
snp43723-scaffold586-1001715	snp23359-scaffold2336-447791
snp14857-scaffold16-542181	snp14611-scaffold1589-2518614	ENSCHIG00000027029	PNOC
snp12125-scaffold1449-187249	snp42912-scaffold57-2831534	ENSCHIG00000016934	NCOA6
snp24710-scaffold2522-302031	snp41852-scaffold5452-3484
snp44673-scaffold607-665275	snp52761-scaffold791-63240
snp53905-scaffold82-9191218	snp47991-scaffold677-242551			ENSCHIG00000025293	RBBP8NL
snp59369-scaffold978-938840	snp4681-scaffold1152-223665
snp17871-scaffold185-2896627	snp40701-scaffold520-288891			ENSCHIG00000012721	MFSD6
snp28597-scaffold3068-1260	snp49861-scaffold712-181383	ENSCHIG00000018218	FOXO6
snp2530-scaffold1074-452430	snp35353-scaffold424-960801
snp43017-scaffold570-908861	snp31545-scaffold350-1158550
snp27886-scaffold299-3256672	snp48786-scaffold694-153389
snp28771-scaffold310-2881608	snp54987-scaffold841-558668			ENSCHIG00000018342	KCNN3
snp42935-scaffold57-3829590	snp51635-scaffold758-1904594
snp45896-scaffold63-3648386	snp34090-scaffold400-394167			ENSCHIG00000007761	CPED1
snp42637-scaffold566-2475768	snp1040-scaffold1028-224147
snp58584-scaffold954-648297	snp20001-scaffold1998-149128
snp33429-scaffold392-3215516	snp35353-scaffold424-960801
snp48307-scaffold685-125137	snp37469-scaffold457-618599
snp35841-scaffold430-4825730	snp16102-scaffold1695-113801
snp46615-scaffold647-470770	snp17847-scaffold185-1738069			ENSCHIG00000022371	CAD
snp46488-scaffold643-2969415	snp13639-scaffold1526-1645747
snp16608-scaffold175-781617	snp38386-scaffold486-544177	ENSCHIG00000010345	RUFY2	ENSCHIG00000013512	GLYCAM1
snp48569-scaffold690-1091100	snp46790-scaffold653-852367			ENSCHIG00000017801	ASS1
snp56016-scaffold873-181494	snp48571-scaffold690-1194013	ENSCHIG00000013192	DPEP1
snp28618-scaffold307-452218	snp31543-scaffold350-1050771
snp45323-scaffold619-1057342	snp48786-scaffold694-153389
snp43063-scaffold572-864451	snp35704-scaffold43-4153617
snp45896-scaffold63-3648386	snp50413-scaffold721-537951
snp37126-scaffold451-607379	snp40701-scaffold520-288891			ENSCHIG00000012721	MFSD6
snp58284-scaffold947-20006	snp36984-scaffold448-3611060	ENSCHIG00000015386	DLL4
snp52357-scaffold779-996174	snp47573-scaffold67-3182816
snp49149-scaffold701-55997	snp35353-scaffold424-960801
snp3987-scaffold1126-859175	snp51497-scaffold754-2757637			ENSCHIG00000022476	ABHD2
snp45064-scaffold614-3751209	snp49003-scaffold7-1632946
snp1950-scaffold1054-595469	snp28658-scaffold309-1064017	ENSCHIG00000012324	TRAPPC9
snp12103-scaffold1447-604691	snp14752-scaffold1594-1244351			ENSCHIG00000013650	PPY
snp30014-scaffold3274-106609	snp9439-scaffold1341-3712739
snp22291-scaffold220-805268	snp14876-scaffold16-1438019
snp52700-scaffold79-1346606	snp35353-scaffold424-960801	ENSCHIG00000025560	RAPGEF2
snp49244-scaffold703-1263884	snp15645-scaffold165-2363278	ENSCHIG00000018755	AP3B1	ENSCHIG00000015668	TUBGCP4
snp27886-scaffold299-3256672	snp27099-scaffold289-1988369
snp28597-scaffold3068-1260	snp24987-scaffold257-736460	ENSCHIG00000018218	FOXO6
snp48569-scaffold690-1091100	snp24119-scaffold246-617122
snp9813-scaffold1351-174889	snp27099-scaffold289-1988369
snp44147-scaffold6-999733	snp1829-scaffold1051-257942	ENSCHIG00000026259	ZNF629
snp52307-scaffold776-1382701	snp46781-scaffold653-458084			ENSCHIG00000014267	FIBCD1
snp29725-scaffold322-895960	snp39615-scaffold504-1507807
snp59602-scaffold984-310124	snp51832-scaffold762-220872	ENSCHIG00000012071	KBTBD11
snp40876-scaffold526-1231185	snp23650-scaffold239-58685
snp39580-scaffold504-14435	snp12182-scaffold1454-250405
snp30900-scaffold341-563348	snp35230-scaffold422-879945	ENSCHIG00000000510	MAP2
snp51569-scaffold757-949431	snp18645-scaffold1882-507352
snp35851-scaffold430-5231184	snp13215-scaffold1507-454077
snp36914-scaffold448-662795	snp54170-scaffold827-819197			ENSCHIG00000004242	5S_rRNA
snp4229-scaffold1131-46760	snp38146-scaffold477-527269			ENSCHIG00000013519	ZNF804A
snp38343-scaffold485-862961	snp48873-scaffold698-35481	ENSCHIG00000013473	SMG1	ENSCHIG00000017307	BAIAP2L2
snp10602-scaffold1376-3046065	snp50609-scaffold727-2682696
snp11194-scaffold1400-52817	snp38386-scaffold486-544177			ENSCHIG00000013512	GLYCAM1
snp8503-scaffold1308-918736	snp38386-scaffold486-544177			ENSCHIG00000013512	GLYCAM1
snp28597-scaffold3068-1260	snp57942-scaffold939-353937	ENSCHIG00000018218	FOXO6
snp59602-scaffold984-310124	snp27089-scaffold289-1496502	ENSCHIG00000012071	KBTBD11
snp30506-scaffold3368-181587	snp52566-scaffold782-5258517
snp26349-scaffold276-1889858	snp35353-scaffold424-960801	ENSCHIG00000018744	NAALADL2
snp40910-scaffold526-2606454	snp6493-scaffold1230-626944
snp16144-scaffold17-297700	snp42257-scaffold5554-71655	ENSCHIG00000001377	U5
snp18105-scaffold185-12857537	snp40701-scaffold520-288891			ENSCHIG00000012721	MFSD6
snp50748-scaffold734-631196	snp47597-scaffold67-4176245
snp42637-scaffold566-2475768	snp22186-scaffold219-1060392
snp36123-scaffold431-9425696	snp57701-scaffold927-19540
snp13102-scaffold150-5576981	snp22573-scaffold2238-91745
snp53088-scaffold799-2426035	snp38386-scaffold486-544177			ENSCHIG00000013512	GLYCAM1
snp9922-scaffold1354-176454	snp40701-scaffold520-288891			ENSCHIG00000012721	MFSD6
snp21121-scaffold207-592328	snp48569-scaffold690-1091100
snp35400-scaffold425-1710205	snp30653-scaffold339-3922713			ENSCHIG00000013138	KLHL3
snp35846-scaffold430-5021571	snp57461-scaffold918-741887
snp14227-scaffold1568-1640975	snp27298-scaffold290-2444993
snp31990-scaffold359-1010158	snp9402-scaffold1341-2132092
snp44147-scaffold6-999733	snp40695-scaffold520-17297	ENSCHIG00000026259	ZNF629
snp56063-scaffold875-461760	snp49298-scaffold703-3533597
snp43114-scaffold572-2888835	snp32816-scaffold38-2389089
snp47387-scaffold668-43004	snp1829-scaffold1051-257942
snp47242-scaffold663-747499	snp35353-scaffold424-960801
snp54360-scaffold83-3599911	snp41004-scaffold529-273974
snp7958-scaffold1288-343151	snp38386-scaffold486-544177			ENSCHIG00000013512	GLYCAM1
snp50748-scaffold734-631196	snp40701-scaffold520-288891			ENSCHIG00000012721	MFSD6
snp59602-scaffold984-310124	snp40609-scaffold52-986595	ENSCHIG00000012071	KBTBD11	ENSCHIG00000018225	PRKCE
snp2219-scaffold1068-476254	snp10013-scaffold1356-1211722
snp48569-scaffold690-1091100	snp40695-scaffold520-17297
snp14857-scaffold16-542181	snp16223-scaffold1704-1045222	ENSCHIG00000027029	PNOC	ENSCHIG00000013434	HEYL
snp22772-scaffold2271-180541	snp54244-scaffold827-4210271
snp18472-scaffold187-300731	snp54133-scaffold825-1488374			ENSCHIG00000010982	OR6T1
snp51569-scaffold757-949431	snp5975-scaffold121-1467260
snp12255-scaffold1459-10356	snp5975-scaffold121-1467260
snp4606-scaffold1147-1932056	snp56846-scaffold90-1391967
snp24314-scaffold247-5481226	snp9007-scaffold1328-466464
snp879-scaffold1023-1240341	snp51497-scaffold754-2757637			ENSCHIG00000022476	ABHD2
snp28939-scaffold312-197534	snp33373-scaffold392-511730			ENSCHIG00000013348	OR6C4
snp56063-scaffold875-461760	snp27388-scaffold291-823306
snp23751-scaffold24-742666	snp26447-scaffold276-6062132	ENSCHIG00000022589	KIAA1217
snp53452-scaffold81-892838	snp14183-scaffold1567-250445			ENSCHIG00000016676	ADH7
snp20246-scaffold2000-233074	snp22153-scaffold2188-304271			ENSCHIG00000009202	FAM234A
snp48569-scaffold690-1091100	snp34079-scaffold40-5903859
snp54934-scaffold84-2415919	snp26447-scaffold276-6062132
snp26744-scaffold281-445033	snp43228-scaffold575-1678617	ENSCHIG00000026645	ABCG2
snp38183-scaffold4795-280535	snp38146-scaffold477-527269			ENSCHIG00000013519	ZNF804A
snp2253-scaffold1069-1041798	snp6576-scaffold1234-100710	ENSCHIG00000017365	RABL3
snp12255-scaffold1459-10356	snp27099-scaffold289-1988369
snp55951-scaffold87-764906	snp39041-scaffold494-6776236
snp46589-scaffold646-1059680	snp35353-scaffold424-960801
snp16857-scaffold1764-1044413	snp17767-scaffold1842-592411
snp38109-scaffold475-818921	snp22762-scaffold227-372358
snp30478-scaffold336-947019	snp43392-scaffold579-1378463
snp57316-scaffold912-2467261	snp26467-scaffold276-6912234	ENSCHIG00000025775	RORA
snp21911-scaffold215-1457436	snp1829-scaffold1051-257942
snp55668-scaffold863-1317264	snp26219-scaffold275-5479
snp31818-scaffold356-823015	snp51522-scaffold755-875293
snp4229-scaffold1131-46760	snp42257-scaffold5554-71655
snp12287-scaffold1460-666008	snp27099-scaffold289-1988369
snp35761-scaffold430-1471646	snp17847-scaffold185-1738069			ENSCHIG00000022371	CAD
snp32767-scaffold38-124428	snp8128-scaffold1299-479384
snp59068-scaffold969-1761106	snp13215-scaffold1507-454077
snp43682-scaffold585-2295717	snp59938-scaffold998-379875
snp8818-scaffold1317-15107	snp38386-scaffold486-544177			ENSCHIG00000013512	GLYCAM1
snp43368-scaffold579-335433	snp21776-scaffold2131-2386264			ENSCHIG00000026834	GPS1
snp26534-scaffold2760-100572	snp38386-scaffold486-544177			ENSCHIG00000013512	GLYCAM1
snp55342-scaffold855-361968	snp38386-scaffold486-544177			ENSCHIG00000013512	GLYCAM1
snp28092-scaffold300-3992752	snp55454-scaffold859-1276972	ENSCHIG00000018337	SLC1A1	ENSCHIG00000026770	PPM1E
snp29887-scaffold324-1783280	snp51497-scaffold754-2757637			ENSCHIG00000022476	ABHD2
snp59102-scaffold969-3277010	snp20933-scaffold2052-5150	ENSCHIG00000007832	SOBP
snp48908-scaffold698-1623875	snp38139-scaffold477-249384	ENSCHIG00000003491	TNRC6B
snp38210-scaffold480-459597	snp47853-scaffold674-504140
snp35779-scaffold430-2231236	snp9509-scaffold1343-502232
snp43063-scaffold572-864451	snp27099-scaffold289-1988369
snp43715-scaffold586-670504	snp43022-scaffold570-1113458
snp41937-scaffold547-844932	snp6649-scaffold124-272124
snp58284-scaffold947-20006	snp3440-scaffold1105-984816	ENSCHIG00000015386	DLL4
snp15519-scaffold164-3301672	snp38386-scaffold486-544177	ENSCHIG00000026003	PALMD	ENSCHIG00000013512	GLYCAM1
snp24808-scaffold254-829160	snp43228-scaffold575-1678617
snp55849-scaffold868-287934	snp55581-scaffold861-1560393
snp54657-scaffold835-974628	snp38139-scaffold477-249384
snp8547-scaffold1309-42625	snp36984-scaffold448-3611060
snp1503-scaffold104-3593297	snp32115-scaffold363-422689
snp23670-scaffold239-847946	snp51497-scaffold754-2757637			ENSCHIG00000022476	ABHD2
snp47983-scaffold676-554217	snp52528-scaffold782-3709639
snp33049-scaffold385-2715801	snp44178-scaffold600-47648
snp5700-scaffold12-617113	snp51522-scaffold755-875293
snp59833-scaffold995-596108	snp42668-scaffold566-3808539
snp31818-scaffold356-823015	snp23359-scaffold2336-447791
snp53905-scaffold82-9191218	snp35353-scaffold424-960801
snp17760-scaffold1842-340129	snp11229-scaffold1401-477987
snp29879-scaffold324-1482164	snp35012-scaffold4174-148329	ENSCHIG00000003742	UCHL5
snp54335-scaffold83-2519171	snp46790-scaffold653-852367			ENSCHIG00000017801	ASS1
snp6638-scaffold1238-785946	snp56846-scaffold90-1391967
snp10774-scaffold1384-104652	snp15699-scaffold1651-321798	ENSCHIG00000016205	FAM118A
snp8262-scaffold130-290855	snp39897-scaffold51-100866	ENSCHIG00000012947	FAM110D
snp5473-scaffold1191-1767428	snp203-scaffold1004-306402	ENSCHIG00000024178	ORC3	ENSCHIG00000017408	ZNF326
snp48015-scaffold68-233695	snp38139-scaffold477-249384
snp13987-scaffold1551-311753	snp30653-scaffold339-3922713			ENSCHIG00000013138	KLHL3
snp2598-scaffold1076-1366939	snp15067-scaffold1610-127020
snp58284-scaffold947-20006	snp29395-scaffold318-901939	ENSCHIG00000015386	DLL4
snp29666-scaffold321-4373403	snp36107-scaffold431-8777259
snp25997-scaffold2691-49695	snp38145-scaffold477-491666	ENSCHIG00000021449	LALBA
snp58466-scaffold950-1810885	snp26383-scaffold276-3296025
snp33049-scaffold385-2715801	snp35353-scaffold424-960801
snp47587-scaffold67-3817821	snp35353-scaffold424-960801
snp1495-scaffold104-3256617	snp36884-scaffold447-3959216
snp23613-scaffold2383-139039	snp38146-scaffold477-527269			ENSCHIG00000013519	ZNF804A
snp22403-scaffold2210-413903	snp27903-scaffold299-3968290	ENSCHIG00000011147	PRMT2
snp54829-scaffold838-2797392	snp13996-scaffold1553-165207	ENSCHIG00000000210	RHOBTB1
snp31048-scaffold343-1829065	snp38146-scaffold477-527269			ENSCHIG00000013519	ZNF804A
snp42454-scaffold561-1273305	snp1829-scaffold1051-257942
snp17277-scaffold18-2281408	snp56771-scaffold9-855541			ENSCHIG00000021243	NT5C3A
snp54360-scaffold83-3599911	snp56846-scaffold90-1391967
snp21499-scaffold210-59294	snp1829-scaffold1051-257942
snp15297-scaffold163-439766	snp35353-scaffold424-960801
snp13942-scaffold1547-54158	snp24197-scaffold247-164981
snp39565-scaffold503-1225967	snp35759-scaffold430-1411186	ENSCHIG00000023670	PLXDC2	ENSCHIG00000012843	NR4A2
snp22430-scaffold2218-177460	snp1354-scaffold1038-4862
snp1381-scaffold1038-1238170	snp52528-scaffold782-3709639
snp19876-scaffold1992-409011	snp36035-scaffold431-5723342
snp22772-scaffold2271-180541	snp1829-scaffold1051-257942
snp38927-scaffold494-1631713	snp11707-scaffold1431-150272
snp55836-scaffold867-124680	snp57461-scaffold918-741887
snp38843-scaffold492-3320798	snp17847-scaffold185-1738069			ENSCHIG00000022371	CAD
snp56729-scaffold898-652613	snp37469-scaffold457-618599
snp4059-scaffold1128-251030	snp1829-scaffold1051-257942
snp4193-scaffold1130-223055	snp51497-scaffold754-2757637			ENSCHIG00000022476	ABHD2
snp28597-scaffold3068-1260	snp56056-scaffold875-228306	ENSCHIG00000018218	FOXO6
snp27218-scaffold29-3280908	snp37612-scaffold461-110012
snp37357-scaffold456-1368747	snp35353-scaffold424-960801
snp27620-scaffold295-2912710	snp37831-scaffold466-2190974	ENSCHIG00000004019	U6
snp30014-scaffold3274-106609	snp38386-scaffold486-544177			ENSCHIG00000013512	GLYCAM1
snp8503-scaffold1308-918736	snp10161-scaffold1364-72518
snp46303-scaffold638-2471436	snp21066-scaffold2062-121			ENSCHIG00000009475	SFT2D3
snp4193-scaffold1130-223055	snp17847-scaffold185-1738069			ENSCHIG00000022371	CAD
snp35512-scaffold428-358707	snp51195-scaffold75-1740881
snp32257-scaffold366-1856489	snp22616-scaffold224-677105			ENSCHIG00000009680	SLC1A6
snp51866-scaffold762-1693789	snp51635-scaffold758-1904594
snp49245-scaffold703-1303996	snp17767-scaffold1842-592411	ENSCHIG00000025008	SCAMP1
snp41677-scaffold542-1534546	snp34302-scaffold402-3446233	ENSCHIG00000017555	STIM1
snp52448-scaffold782-276163	snp4375-scaffold1137-1488878
snp17277-scaffold18-2281408	snp32345-scaffold367-1803562			ENSCHIG00000002464	7SK
snp21968-scaffold216-199796	snp17847-scaffold185-1738069			ENSCHIG00000022371	CAD
snp54098-scaffold825-43831	snp1354-scaffold1038-4862	ENSCHIG00000000920	NAV2
snp53981-scaffold820-2879108	snp47292-scaffold663-2912839
snp5593-scaffold1197-33792	snp23359-scaffold2336-447791
snp13615-scaffold1526-634698	snp16321-scaffold1719-579549
snp32389-scaffold369-153409	snp38386-scaffold486-544177			ENSCHIG00000013512	GLYCAM1
snp28939-scaffold312-197534	snp18823-scaffold19-8082407
snp13942-scaffold1547-54158	snp13215-scaffold1507-454077
snp18913-scaffold1906-44753	snp33244-scaffold39-631030	ENSCHIG00000021590	OR5A1	ENSCHIG00000012494	MYO3B
snp38183-scaffold4795-280535	snp38141-scaffold477-315947
snp52023-scaffold765-190460	snp14160-scaffold1566-909913
snp46729-scaffold650-101198	snp1829-scaffold1051-257942
snp54036-scaffold822-744469	snp27574-scaffold295-1020023
snp5593-scaffold1197-33792	snp27099-scaffold289-1988369
snp10025-scaffold1356-1717527	snp35353-scaffold424-960801	ENSCHIG00000004706	U4
snp45896-scaffold63-3648386	snp38386-scaffold486-544177			ENSCHIG00000013512	GLYCAM1
snp29331-scaffold316-2082501	snp35731-scaffold430-314091			ENSCHIG00000013118	ACVR1C
snp59277-scaffold974-734230	snp53881-scaffold82-8288428
snp11461-scaffold14176-10263	snp26920-scaffold285-366464
snp4939-scaffold1167-603781	snp40827-scaffold524-1316785
snp29331-scaffold316-2082501	snp38321-scaffold4847-104484
snp21505-scaffold210-293214	snp49551-scaffold707-531343
snp34864-scaffold415-2078099	snp51497-scaffold754-2757637			ENSCHIG00000022476	ABHD2
snp35400-scaffold425-1710205	snp59467-scaffold980-522554
snp53109-scaffold799-3314781	snp17394-scaffold1802-169753	ENSCHIG00000021724	ADAMTS15
snp33686-scaffold395-2757729	snp32146-scaffold364-181163
snp38408-scaffold486-1608348	snp27099-scaffold289-1988369	ENSCHIG00000020232	TMCC3
snp34262-scaffold402-1645749	snp22719-scaffold2263-5928
snp1305-scaffold1035-497005	snp35353-scaffold424-960801
snp14101-scaffold1560-1032913	snp40187-scaffold512-1292428
snp8693-scaffold131-4988485	snp40701-scaffold520-288891			ENSCHIG00000012721	MFSD6
snp38843-scaffold492-3320798	snp21066-scaffold2062-121			ENSCHIG00000009475	SFT2D3
snp31287-scaffold345-6670820	snp48710-scaffold691-3182114
snp44532-scaffold606-383587	snp6731-scaffold1244-1159993
snp6638-scaffold1238-785946	snp11704-scaffold1431-42928
snp56063-scaffold875-461760	snp28658-scaffold309-1064017
snp46303-scaffold638-2471436	snp50454-scaffold723-46103
snp10995-scaffold1395-276540	snp40701-scaffold520-288891			ENSCHIG00000012721	MFSD6
snp59798-scaffold993-755729	snp38386-scaffold486-544177			ENSCHIG00000013512	GLYCAM1
snp47019-scaffold658-233080	snp35353-scaffold424-960801	ENSCHIG00000024162	GTF3C5
snp20852-scaffold205-38960	snp1110-scaffold1029-1018161	ENSCHIG00000011122	TP73	ENSCHIG00000016774	CYP26A1
snp38071-scaffold474-1791989	snp1829-scaffold1051-257942
snp33197-scaffold389-906162	snp40701-scaffold520-288891			ENSCHIG00000012721	MFSD6
snp38374-scaffold485-2194757	snp50786-scaffold734-2263353			ENSCHIG00000025007	LAT
snp56497-scaffold89-1084978	snp1829-scaffold1051-257942
snp46728-scaffold650-70326	snp1829-scaffold1051-257942
snp43114-scaffold572-2888835	snp40701-scaffold520-288891			ENSCHIG00000012721	MFSD6
snp53905-scaffold82-9191218	snp39615-scaffold504-1507807
snp59602-scaffold984-310124	snp6141-scaffold1217-723975	ENSCHIG00000012071	KBTBD11
snp674-scaffold102-1695057	snp30653-scaffold339-3922713			ENSCHIG00000013138	KLHL3
snp34902-scaffold416-1506503	snp13215-scaffold1507-454077
snp44673-scaffold607-665275	snp36144-scaffold431-10273449
snp35400-scaffold425-1710205	snp59469-scaffold980-522616
snp22936-scaffold229-575565	snp22611-scaffold224-427667			ENSCHIG00000016952	NOTCH3
snp53150-scaffold8-53092	snp38146-scaffold477-527269			ENSCHIG00000013519	ZNF804A
snp12255-scaffold1459-10356	snp34090-scaffold400-394167			ENSCHIG00000007761	CPED1
snp47983-scaffold676-554217	snp42912-scaffold57-2831534
snp16322-scaffold1719-611647	snp44855-scaffold611-263638
snp45276-scaffold618-1871753	snp43550-scaffold581-804832
snp32319-scaffold367-722133	snp21980-scaffold2163-2126
snp43464-scaffold579-4490633	snp47291-scaffold663-2881977
snp35817-scaffold430-3795538	snp43015-scaffold570-831040
snp9139-scaffold1332-21279	snp27059-scaffold289-207223
snp19989-scaffold1996-124809	snp21114-scaffold207-327115
snp37357-scaffold456-1368747	snp46627-scaffold648-137131
snp33686-scaffold395-2757729	snp18829-scaffold19-8874515
snp29887-scaffold324-1783280	snp16409-scaffold173-473653			ENSCHIG00000012522	IL20
snp21675-scaffold212-1358171	snp47567-scaffold67-2978768
snp4970-scaffold1169-520523	snp19810-scaffold199-4721160	ENSCHIG00000015254	FEM1C
snp36896-scaffold4473-74738	snp29395-scaffold318-901939	ENSCHIG00000023689	CCNK
snp24808-scaffold254-829160	snp1829-scaffold1051-257942
snp9247-scaffold1336-1458060	snp35353-scaffold424-960801
snp58284-scaffold947-20006	snp2043-scaffold1062-86932	ENSCHIG00000015386	DLL4
snp46303-scaffold638-2471436	snp56846-scaffold90-1391967
snp29666-scaffold321-4373403	snp38625-scaffold49-1656025
snp36691-scaffold445-195738	snp22611-scaffold224-427667			ENSCHIG00000016952	NOTCH3
snp35817-scaffold430-3795538	snp38983-scaffold494-4270611
snp19503-scaffold197-615809	snp13215-scaffold1507-454077
snp59602-scaffold984-310124	snp40720-scaffold521-820614	ENSCHIG00000012071	KBTBD11
snp50070-scaffold717-5767	snp34090-scaffold400-394167	ENSCHIG00000017084	NEK5	ENSCHIG00000007761	CPED1
snp39400-scaffold500-1540995	snp40701-scaffold520-288891			ENSCHIG00000012721	MFSD6
snp19989-scaffold1996-124809	snp51818-scaffold761-4767716			ENSCHIG00000013039	MRPS18A
snp22427-scaffold2218-42272	snp47291-scaffold663-2881977
snp23751-scaffold24-742666	snp1829-scaffold1051-257942	ENSCHIG00000022589	KIAA1217
snp8503-scaffold1308-918736	snp28774-scaffold310-3008939
snp2659-scaffold1076-3990898	snp23359-scaffold2336-447791	ENSCHIG00000022570	SEL1L
snp15496-scaffold164-2265780	snp38386-scaffold486-544177			ENSCHIG00000013512	GLYCAM1
snp5733-scaffold1200-448475	snp40187-scaffold512-1292428
snp22922-scaffold229-7739	snp39615-scaffold504-1507807
snp52806-scaffold791-1978920	snp12132-scaffold1449-518405	ENSCHIG00000009329	ZNF704	ENSCHIG00000021754	PROCR
snp43464-scaffold579-4490633	snp18816-scaffold19-7522955
snp9256-scaffold1336-1814080	snp40701-scaffold520-288891			ENSCHIG00000012721	MFSD6
snp58193-scaffold942-1081262	snp8128-scaffold1299-479384
snp35033-scaffold419-71985	snp40695-scaffold520-17297
snp11644-scaffold143-793868	snp18823-scaffold19-8082407	ENSCHIG00000008326	GTF2I
snp55174-scaffold848-69190	snp40243-scaffold513-275562
snp25673-scaffold264-3276117	snp45438-scaffold620-118767
snp6096-scaffold1216-631904	snp35353-scaffold424-960801
snp11900-scaffold144-2597601	snp40243-scaffold513-275562
snp58464-scaffold950-1751183	snp40701-scaffold520-288891			ENSCHIG00000012721	MFSD6
snp53981-scaffold820-2879108	snp53426-scaffold809-204770
snp19989-scaffold1996-124809	snp29514-scaffold32-1795680
snp55849-scaffold868-287934	snp23615-scaffold2383-219035			ENSCHIG00000022134	PSD3
snp9247-scaffold1336-1458060	snp13413-scaffold1518-672653
snp33429-scaffold392-3215516	snp26869-scaffold283-404679			ENSCHIG00000022730	KLK1
snp24314-scaffold247-5481226	snp27099-scaffold289-1988369
snp57047-scaffold906-353133	snp35353-scaffold424-960801
snp12287-scaffold1460-666008	snp9303-scaffold134-402471
snp52721-scaffold790-252769	snp15644-scaffold165-2315021	ENSCHIG00000013947	SH3BP4
snp51320-scaffold750-790098	snp11706-scaffold1431-121423	ENSCHIG00000001979	chi-mir-23b
snp56633-scaffold8959-56291	snp56846-scaffold90-1391967	ENSCHIG00000004233	SLC26A1
snp38071-scaffold474-1791989	snp38146-scaffold477-527269			ENSCHIG00000013519	ZNF804A
snp32113-scaffold363-354870	snp54178-scaffold827-1180773
snp49244-scaffold703-1263884	snp59874-scaffold995-2507995	ENSCHIG00000018755	AP3B1
snp43691-scaffold585-2654608	snp15830-scaffold1661-47209
snp50292-scaffold719-7258	snp17086-scaffold1785-171410			ENSCHIG00000023129	MCCC2
snp43063-scaffold572-864451	snp38386-scaffold486-544177			ENSCHIG00000013512	GLYCAM1
snp190-scaffold1003-377728	snp47291-scaffold663-2881977
snp32995-scaffold385-290631	snp38146-scaffold477-527269			ENSCHIG00000013519	ZNF804A
snp31301-scaffold345-7212755	snp47010-scaffold657-648765
snp11323-scaffold1409-700104	snp17767-scaffold1842-592411
snp1495-scaffold104-3256617	snp39615-scaffold504-1507807
snp37044-scaffold449-1187523	snp41768-scaffold543-2488954	ENSCHIG00000012863	XKR4
snp13796-scaffold154-213942	snp38175-scaffold479-56059
snp39938-scaffold51-1797435	snp35353-scaffold424-960801
snp30446-scaffold335-2515844	snp51497-scaffold754-2757637			ENSCHIG00000022476	ABHD2
snp25707-scaffold265-48595	snp44428-scaffold604-148858
snp45323-scaffold619-1057342	snp11971-scaffold1440-108360
snp9741-scaffold135-1496770	snp48022-scaffold68-456871	ENSCHIG00000011323	PKDCC	ENSCHIG00000018932	PIGB
snp15519-scaffold164-3301672	snp1829-scaffold1051-257942	ENSCHIG00000026003	PALMD
snp47983-scaffold676-554217	snp36799-scaffold447-297097
snp5538-scaffold1195-78873	snp14382-scaffold1570-3233951
snp54903-scaffold84-1074885	snp35353-scaffold424-960801
snp28092-scaffold300-3992752	snp17847-scaffold185-1738069	ENSCHIG00000018337	SLC1A1	ENSCHIG00000022371	CAD
snp56015-scaffold873-128365	snp14382-scaffold1570-3233951	ENSCHIG00000017204	SPATA2L
snp49244-scaffold703-1263884	snp17767-scaffold1842-592411	ENSCHIG00000018755	AP3B1
snp49719-scaffold710-118661	snp58555-scaffold953-540194			ENSCHIG00000024598	C11orf42
snp56729-scaffold898-652613	snp20297-scaffold2009-39537
snp19487-scaffold1968-19364	snp7203-scaffold1266-1983587
snp31984-scaffold359-732664	snp56846-scaffold90-1391967
snp11461-scaffold14176-10263	snp37145-scaffold451-1312355
snp22478-scaffold2223-483903	snp50273-scaffold718-613881
snp22403-scaffold2210-413903	snp12210-scaffold1454-1460282	ENSCHIG00000011147	PRMT2
snp48955-scaffold699-518329	snp32274-scaffold366-2674782
snp11644-scaffold143-793868	snp18829-scaffold19-8874515	ENSCHIG00000008326	GTF2I
snp29666-scaffold321-4373403	snp1829-scaffold1051-257942
snp57812-scaffold931-2259715	snp13215-scaffold1507-454077
snp50655-scaffold73-683024	snp27099-scaffold289-1988369
snp48569-scaffold690-1091100	snp1216-scaffold1030-3397983			ENSCHIG00000022253	DRAXIN
snp11946-scaffold144-4804399	snp44865-scaffold611-697360
snp5538-scaffold1195-78873	snp47211-scaffold661-372405			ENSCHIG00000023253	CORO2B
snp21861-scaffold2144-109130	snp742-scaffold102-4590396
snp55836-scaffold867-124680	snp55575-scaffold861-1275397
snp41899-scaffold546-1893672	snp44136-scaffold6-506913			ENSCHIG00000021400	ITGAD
snp36087-scaffold431-7973796	snp7893-scaffold1284-251090
snp11946-scaffold144-4804399	snp4123-scaffold113-318642
snp45273-scaffold618-1774111	snp13215-scaffold1507-454077
snp20421-scaffold202-2387920	snp13215-scaffold1507-454077	ENSCHIG00000018013	FIGN
snp33683-scaffold395-2605968	snp5179-scaffold118-1785800
snp21005-scaffold206-204871	snp52566-scaffold782-5258517	ENSCHIG00000014868	KCTD3
snp50517-scaffold725-1313862	snp19299-scaffold1947-133705			ENSCHIG00000017702	NSMF
snp45405-scaffold62-2960124	snp35353-scaffold424-960801
snp9335-scaffold134-1841557	snp56846-scaffold90-1391967
snp51974-scaffold764-1506117	snp13921-scaffold1543-529686
snp8503-scaffold1308-918736	snp47010-scaffold657-648765
snp36795-scaffold447-133295	snp9746-scaffold135-1817626
snp23504-scaffold237-802579	snp47010-scaffold657-648765
snp32113-scaffold363-354870	snp15644-scaffold165-2315021
snp50503-scaffold725-718947	snp17847-scaffold185-1738069			ENSCHIG00000022371	CAD
snp28939-scaffold312-197534	snp39615-scaffold504-1507807
snp18393-scaffold1861-590028	snp38386-scaffold486-544177			ENSCHIG00000013512	GLYCAM1
snp11323-scaffold1409-700104	snp52761-scaffold791-63240
snp15512-scaffold164-2984648	snp18763-scaffold19-2186159
snp3772-scaffold112-4710761	snp22611-scaffold224-427667			ENSCHIG00000016952	NOTCH3
snp43726-scaffold586-1122183	snp51497-scaffold754-2757637			ENSCHIG00000022476	ABHD2
snp17277-scaffold18-2281408	snp35353-scaffold424-960801
snp1065-scaffold1028-1224867	snp36167-scaffold431-11293559	ENSCHIG00000023959	SIPA1L2
snp9012-scaffold1328-666662	snp24881-scaffold254-4006008			ENSCHIG00000019306	MFAP3
snp28792-scaffold310-3777916	snp38386-scaffold486-544177			ENSCHIG00000013512	GLYCAM1
snp48522-scaffold689-2619832	snp42154-scaffold55-4955795
snp50671-scaffold730-321254	snp31543-scaffold350-1050771
snp26246-scaffold275-1112589	snp38143-scaffold477-392218
snp42935-scaffold57-3829590	snp1829-scaffold1051-257942
snp16720-scaffold1752-15183	snp1829-scaffold1051-257942
snp57316-scaffold912-2467261	snp43924-scaffold595-1040828	ENSCHIG00000025775	RORA	ENSCHIG00000022098	SPATA6
snp31006-scaffold3423-428862	snp9357-scaffold1341-165288			ENSCHIG00000014546	RAPGEF4
snp59602-scaffold984-310124	snp1111-scaffold1029-1048317	ENSCHIG00000012071	KBTBD11	ENSCHIG00000021128	CYP26C1
snp21928-scaffold2153-96872	snp37531-scaffold46-1415027
snp49986-scaffold716-463676	snp12599-scaffold148-4241900			ENSCHIG00000012331	SNCA
snp49435-scaffold704-2315594	snp20125-scaffold2-4943892
snp41937-scaffold547-844932	snp46476-scaffold643-2475535
snp41937-scaffold547-844932	snp38140-scaffold477-280593
snp21975-scaffold216-473545	snp39939-scaffold51-1855784
snp38208-scaffold480-375125	snp35353-scaffold424-960801
snp52260-scaffold775-197224	snp18831-scaffold19-8972853
snp52023-scaffold765-190460	snp40701-scaffold520-288891			ENSCHIG00000012721	MFSD6
snp9234-scaffold1336-942346	snp41966-scaffold548-970378			ENSCHIG00000026170	SCN2B
snp16561-scaffold1747-124416	snp35353-scaffold424-960801
snp36087-scaffold431-7973796	snp38386-scaffold486-544177			ENSCHIG00000013512	GLYCAM1
snp15390-scaffold1632-206906	snp27099-scaffold289-1988369
snp26534-scaffold2760-100572	snp35353-scaffold424-960801
snp10555-scaffold1376-1193823	snp51497-scaffold754-2757637	ENSCHIG00000011813	NOL6	ENSCHIG00000022476	ABHD2
snp48569-scaffold690-1091100	snp27099-scaffold289-1988369
snp26744-scaffold281-445033	snp17847-scaffold185-1738069	ENSCHIG00000026645	ABCG2	ENSCHIG00000022371	CAD
snp56729-scaffold898-652613	snp39222-scaffold5-2345551
snp28597-scaffold3068-1260	snp5934-scaffold1209-599648	ENSCHIG00000018218	FOXO6
snp39879-scaffold509-6168186	snp31207-scaffold345-3320967
snp38208-scaffold480-375125	snp35308-scaffold423-1132027			ENSCHIG00000022691	PKIG
snp58475-scaffold950-2177301	snp40343-scaffold515-1983047
snp27154-scaffold29-599721	snp38140-scaffold477-280593	ENSCHIG00000014080	CP
snp12255-scaffold1459-10356	snp40701-scaffold520-288891			ENSCHIG00000012721	MFSD6
snp19989-scaffold1996-124809	snp5144-scaffold118-78758
snp43345-scaffold578-349979	snp56846-scaffold90-1391967
snp22810-scaffold228-934997	snp14985-scaffold1600-40504
snp19487-scaffold1968-19364	snp21066-scaffold2062-121			ENSCHIG00000009475	SFT2D3
snp34864-scaffold415-2078099	snp40701-scaffold520-288891			ENSCHIG00000012721	MFSD6
snp31209-scaffold345-3420238	snp52360-scaffold779-1091977
snp38208-scaffold480-375125	snp11971-scaffold1440-108360
snp41483-scaffold54-1253473	snp39615-scaffold504-1507807	ENSCHIG00000024858	GABRB2
snp37201-scaffold453-383267	snp38140-scaffold477-280593
snp48307-scaffold685-125137	snp49696-scaffold71-3984979
snp56729-scaffold898-652613	snp53727-scaffold82-1556644
snp32604-scaffold374-762682	snp28294-scaffold301-2803052
snp17319-scaffold18-4122474	snp56846-scaffold90-1391967	ENSCHIG00000000943	5S_rRNA
snp35118-scaffold420-851662	snp5179-scaffold118-1785800
snp5978-scaffold121-1601452	snp38143-scaffold477-392218
snp56550-scaffold893-1100083	snp1829-scaffold1051-257942	ENSCHIG00000012986	KCNS3
snp31672-scaffold351-4333359	snp56846-scaffold90-1391967
snp21499-scaffold210-59294	snp18829-scaffold19-8874515
snp35817-scaffold430-3795538	snp29294-scaffold316-447400
snp18206-scaffold185-17047860	snp13215-scaffold1507-454077	ENSCHIG00000025582	ACTR10
snp18271-scaffold1853-370674	snp1829-scaffold1051-257942
snp43588-scaffold5814-6429	snp1764-scaffold1049-911138			ENSCHIG00000000469	RNF138
snp43063-scaffold572-864451	snp57865-scaffold934-1129377
snp59369-scaffold978-938840	snp42912-scaffold57-2831534
snp12125-scaffold1449-187249	snp34033-scaffold40-3961856	ENSCHIG00000016934	NCOA6
snp16720-scaffold1752-15183	snp28191-scaffold300-8471651
snp28920-scaffold311-1041806	snp37531-scaffold46-1415027	ENSCHIG00000018498	TLR4
snp18913-scaffold1906-44753	snp4204-scaffold1130-695068	ENSCHIG00000021590	OR5A1
snp16144-scaffold17-297700	snp42843-scaffold57-10541	ENSCHIG00000001377	U5
snp32113-scaffold363-354870	snp21759-scaffold2131-1543265
snp15089-scaffold1611-674215	snp51502-scaffold754-2958016	ENSCHIG00000020103	CLMN	ENSCHIG00000021027	ACAN
snp32586-scaffold374-29855	snp37762-scaffold464-4747062
snp43715-scaffold586-670504	snp35353-scaffold424-960801
snp16561-scaffold1747-124416	snp12041-scaffold1444-243605
snp18477-scaffold187-519520	snp20320-scaffold201-155901
snp50015-scaffold716-1757163	snp38386-scaffold486-544177			ENSCHIG00000013512	GLYCAM1
snp35895-scaffold430-7219239	snp28853-scaffold310-6309774
snp35761-scaffold430-1471646	snp9137-scaffold133-3176302			ENSCHIG00000019256	FLVCR2
snp30288-scaffold333-3144412	snp6731-scaffold1244-1159993
snp15279-scaffold1629-517614	snp12468-scaffold1476-654707
snp43969-scaffold595-2998338	snp38386-scaffold486-544177			ENSCHIG00000013512	GLYCAM1
snp47832-scaffold673-1743540	snp44515-scaffold604-3696978			ENSCHIG00000022508	ACSL1
snp52857-scaffold793-77949	snp59002-scaffold968-1666605	ENSCHIG00000003106	SNORD94	ENSCHIG00000017761	BMPR1B
snp22587-scaffold2238-679090	snp38386-scaffold486-544177			ENSCHIG00000013512	GLYCAM1
snp2947-scaffold109-1664664	snp39615-scaffold504-1507807
snp44943-scaffold612-1558921	snp41300-scaffold537-1148415			ENSCHIG00000010755	CDC42EP4
snp13226-scaffold1509-118790	snp56846-scaffold90-1391967
snp41604-scaffold541-1549918	snp25423-scaffold262-2583790
snp19594-scaffold1975-719681	snp13215-scaffold1507-454077
snp48183-scaffold682-1080280	snp6576-scaffold1234-100710
snp43191-scaffold575-64805	snp35353-scaffold424-960801
snp28771-scaffold310-2881608	snp20933-scaffold2052-5150
snp30385-scaffold3341-41406	snp51011-scaffold74-641679
snp52260-scaffold775-197224	snp18830-scaffold19-8917749
snp59123-scaffold97-481812	snp36470-scaffold438-2541857			ENSCHIG00000024519	ACSM3
snp21732-scaffold2131-333906	snp35353-scaffold424-960801
snp15519-scaffold164-3301672	snp41411-scaffold539-291005	ENSCHIG00000026003	PALMD
snp4841-scaffold1161-11450	snp1829-scaffold1051-257942
snp34262-scaffold402-1645749	snp47023-scaffold658-421457
snp20190-scaffold20-1320610	snp36579-scaffold440-1688960			ENSCHIG00000013812	PHTF2
snp40739-scaffold521-1667886	snp28630-scaffold308-144049	ENSCHIG00000009875	RACGAP1
snp42966-scaffold57-5227812	snp20001-scaffold1998-149128	ENSCHIG00000017309	MPPED2
snp42505-scaffold562-2119741	snp37423-scaffold456-4142743
snp52971-scaffold795-2461640	snp41966-scaffold548-970378			ENSCHIG00000026170	SCN2B
snp56780-scaffold9-1282192	snp37762-scaffold464-4747062
snp30067-scaffold329-1308302	snp40745-scaffold521-1910637			ENSCHIG00000001154	TMBIM6
snp18436-scaffold1868-244106	snp11710-scaffold1431-286909
snp4229-scaffold1131-46760	snp40308-scaffold515-403287
snp41250-scaffold536-220496	snp51497-scaffold754-2757637			ENSCHIG00000022476	ABHD2
snp24314-scaffold247-5481226	snp33750-scaffold397-1034286
snp32411-scaffold369-1139901	snp10063-scaffold1356-3527945			ENSCHIG00000014852	PSD2
snp52346-scaffold779-482877	snp5910-scaffold1206-744349	ENSCHIG00000024381	TLL1
snp58205-scaffold942-1569287	snp2495-scaffold107-9024949
snp35882-scaffold430-6697107	snp9010-scaffold1328-602638			ENSCHIG00000024425	TMEM220
snp18271-scaffold1853-370674	snp23615-scaffold2383-219035			ENSCHIG00000022134	PSD3
snp45405-scaffold62-2960124	snp27099-scaffold289-1988369
snp43726-scaffold586-1122183	snp40609-scaffold52-986595			ENSCHIG00000018225	PRKCE
snp52448-scaffold782-276163	snp2270-scaffold1069-1801026
snp58284-scaffold947-20006	snp39883-scaffold509-6331401	ENSCHIG00000015386	DLL4
snp15519-scaffold164-3301672	snp9746-scaffold135-1817626	ENSCHIG00000026003	PALMD
snp38764-scaffold492-111030	snp35759-scaffold430-1411186			ENSCHIG00000012843	NR4A2
snp48307-scaffold685-125137	snp13215-scaffold1507-454077
snp41993-scaffold548-2179613	snp1040-scaffold1028-224147
snp5538-scaffold1195-78873	snp56846-scaffold90-1391967
snp28437-scaffold303-3243981	snp16223-scaffold1704-1045222	ENSCHIG00000021588	SPECC1	ENSCHIG00000013434	HEYL
snp17555-scaffold1814-1194933	snp35353-scaffold424-960801
snp29620-scaffold321-2284639	snp35353-scaffold424-960801	ENSCHIG00000000928	SNORA66
snp22733-scaffold2265-449567	snp16614-scaffold175-1047281	ENSCHIG00000012402	CTDSPL2	ENSCHIG00000003126	SNORD98
snp29879-scaffold324-1482164	snp57461-scaffold918-741887	ENSCHIG00000003742	UCHL5
snp56460-scaffold889-430556	snp35099-scaffold420-147458
snp2219-scaffold1068-476254	snp43392-scaffold579-1378463
snp17668-scaffold183-1269493	snp55686-scaffold864-319003			ENSCHIG00000002290	NRG1
snp35703-scaffold43-4118348	snp23493-scaffold237-339985			ENSCHIG00000010895	NCOA2
snp17760-scaffold1842-340129	snp1707-scaffold1048-547346
snp40739-scaffold521-1667886	snp51502-scaffold754-2958016	ENSCHIG00000009875	RACGAP1	ENSCHIG00000021027	ACAN
snp2219-scaffold1068-476254	snp40187-scaffold512-1292428
snp21129-scaffold207-976048	snp42912-scaffold57-2831534
snp38381-scaffold486-289865	snp47291-scaffold663-2881977	ENSCHIG00000009430	MIR148B
snp6357-scaffold1224-1304998	snp1669-scaffold1047-1281549
snp8503-scaffold1308-918736	snp20933-scaffold2052-5150
snp28597-scaffold3068-1260	snp52761-scaffold791-63240	ENSCHIG00000018218	FOXO6
snp35779-scaffold430-2231236	snp13215-scaffold1507-454077
snp32113-scaffold363-354870	snp50842-scaffold736-156009			ENSCHIG00000014445	VGLL2
snp44152-scaffold6-1228299	snp18829-scaffold19-8874515	ENSCHIG00000012390	ITGAL
snp32965-scaffold383-946746	snp8325-scaffold130-2860751			ENSCHIG00000024030	HNRNPR
snp4229-scaffold1131-46760	snp56846-scaffold90-1391967

## Sheet: MY_Epistasis
SNP1	SNP2	ensemblID1	geneName1	ensemblID2	geneName2
snp27934-scaffold3-702322	snp26100-scaffold2716-508062			ENSCHIG00000002880	CHMP6
snp43290-scaffold577-147742	snp4997-scaffold117-468425			ENSCHIG00000024405	HBP1
snp11223-scaffold1401-259445	snp1704-scaffold1048-413128
snp11223-scaffold1401-259445	snp1696-scaffold1048-61993			ENSCHIG00000001133	ARHGEF17
snp59507-scaffold980-1963541	snp38750-scaffold491-4606540
snp17972-scaffold185-7089954	snp47952-scaffold675-3647461
snp11845-scaffold144-188801	snp23508-scaffold237-984377	ENSCHIG00000017526	LRRC40
snp14605-scaffold1589-2292124	snp2043-scaffold1062-86932
snp36821-scaffold447-1248044	snp30307-scaffold333-3976743	ENSCHIG00000009947	SOD2
snp55485-scaffold859-2587421	snp1449-scaffold104-1195828	ENSCHIG00000015958	BRIP1	ENSCHIG00000011532	MAX
snp26115-scaffold2721-31606	snp4997-scaffold117-468425			ENSCHIG00000024405	HBP1
snp1036-scaffold1028-91397	snp46914-scaffold654-1941821	ENSCHIG00000026110	KCNK1
snp26275-scaffold275-2347026	snp32707-scaffold377-1012533
snp51304-scaffold750-100710	snp57529-scaffold92-2798060
snp19197-scaffold1931-120606	snp10874-scaffold1389-689074	ENSCHIG00000009105	MIR199A1
snp56409-scaffold886-429594	snp28614-scaffold307-285515
snp17113-scaffold179-54007	snp17127-scaffold179-746989
snp42441-scaffold561-768226	snp26616-scaffold278-309029	ENSCHIG00000016083	CTNNA3
snp17051-scaffold1777-269667	snp22764-scaffold227-463086	ENSCHIG00000007140	NIT1
snp40012-scaffold510-2237982	snp25786-scaffold266-281762	ENSCHIG00000020013	COLGALT1
snp13266-scaffold1509-1826688	snp5987-scaffold121-2059630
snp1036-scaffold1028-91397	snp50053-scaffold716-3529411	ENSCHIG00000026110	KCNK1	ENSCHIG00000022133	ZFYVE16
snp44837-scaffold61-1408711	snp11882-scaffold144-1745615
snp10495-scaffold1374-516609	snp53541-scaffold814-38858
snp3615-scaffold1111-1486269	snp39211-scaffold5-1856216
snp47818-scaffold673-1165423	snp39481-scaffold501-1904432
snp52371-scaffold779-1634655	snp38681-scaffold491-975509
snp27121-scaffold289-2919323	snp21397-scaffold2087-2014	ENSCHIG00000017033	UBE2K
snp59546-scaffold982-449518	snp4997-scaffold117-468425			ENSCHIG00000024405	HBP1
snp8821-scaffold1317-154918	snp5987-scaffold121-2059630
snp9383-scaffold1341-1247741	snp39211-scaffold5-1856216
snp28959-scaffold312-996228	snp10874-scaffold1389-689074
snp47254-scaffold663-1208822	snp45054-scaffold614-3367030
snp8969-scaffold1324-656146	snp46941-scaffold655-478178
snp22608-scaffold224-282674	snp31365-scaffold347-1783379	ENSCHIG00000008591	AKAP8	ENSCHIG00000020325	EFNB2
snp44444-scaffold604-739089	snp11131-scaffold140-269033
snp52370-scaffold779-1605526	snp41389-scaffold538-178911	ENSCHIG00000012999	MSMO1
snp18284-scaffold1857-69454	snp48140-scaffold681-1012158
snp47254-scaffold663-1208822	snp50791-scaffold734-2433760
snp42714-scaffold568-1152661	snp4016-scaffold1126-2084227
snp19222-scaffold1933-544872	snp45385-scaffold62-2130638
snp23134-scaffold2307-314290	snp18905-scaffold1903-979919	ENSCHIG00000026327	PCNX1
snp56489-scaffold89-729235	snp52832-scaffold792-382557	ENSCHIG00000012237	OR10Z1
snp49379-scaffold703-7045041	snp51577-scaffold757-1327618	ENSCHIG00000025296	ITGA11
snp11223-scaffold1401-259445	snp37644-scaffold463-676381
snp30869-scaffold340-3073191	snp13412-scaffold1518-608720			ENSCHIG00000020229	COPS5
snp32575-scaffold372-936685	snp43543-scaffold581-470444
snp26115-scaffold2721-31606	snp24052-scaffold2447-114470			ENSCHIG00000018025	TUBA1B
snp18284-scaffold1857-69454	snp7111-scaffold1264-494943			ENSCHIG00000014419	PAX4
snp8969-scaffold1324-656146	snp56712-scaffold897-586827
snp45323-scaffold619-1057342	snp28037-scaffold300-1644454
snp6081-scaffold1216-103970	snp41356-scaffold537-3598661
snp56409-scaffold886-429594	snp46941-scaffold655-478178
snp19967-scaffold1995-1217541	snp6350-scaffold1224-978186	ENSCHIG00000021846	CDYL	ENSCHIG00000015633	GADL1
snp25374-scaffold262-271818	snp13627-scaffold1526-1179360	ENSCHIG00000026351	MAP3K1	ENSCHIG00000021897	CLYBL
snp7544-scaffold127-7013640	snp6350-scaffold1224-978186			ENSCHIG00000015633	GADL1
snp13467-scaffold152-1759056	snp10912-scaffold1390-330847
snp36092-scaffold431-8176390	snp20267-scaffold2006-78932			ENSCHIG00000024525	MICAL3
snp38408-scaffold486-1608348	snp15896-scaffold167-582466	ENSCHIG00000020232	TMCC3
snp9388-scaffold1341-1495349	snp32679-scaffold376-507941	ENSCHIG00000023936	CIR1	ENSCHIG00000018527	PDPN
snp3847-scaffold1121-1079822	snp29044-scaffold312-4391514
snp58164-scaffold941-179178	snp41372-scaffold537-4223646	ENSCHIG00000026141	OBSCN
snp19967-scaffold1995-1217541	snp50278-scaffold718-812109	ENSCHIG00000021846	CDYL
snp6491-scaffold1230-499822	snp43383-scaffold579-991046	ENSCHIG00000017230	MAN2C1
snp5145-scaffold118-120199	snp4871-scaffold1163-269942
snp3847-scaffold1121-1079822	snp42763-scaffold568-3355601
snp27430-scaffold292-977531	snp19067-scaffold1917-319225
snp25946-scaffold2687-57287	snp30294-scaffold333-3388769			ENSCHIG00000005998	SNORD22
snp32439-scaffold37-919045	snp21776-scaffold2131-2386264			ENSCHIG00000026834	GPS1
snp6210-scaffold1219-220354	snp15134-scaffold1615-388540
snp11339-scaffold141-716187	snp43795-scaffold589-914569	ENSCHIG00000004228	5S_rRNA
snp49464-scaffold704-3481818	snp35521-scaffold428-798253
snp3539-scaffold111-1622973	snp3515-scaffold111-496315
snp23708-scaffold239-2518316	snp17172-scaffold1790-805846
snp54435-scaffold830-2304079	snp28514-scaffold305-494576
snp42906-scaffold57-2568113	snp43383-scaffold579-991046
snp8178-scaffold13-404093	snp4997-scaffold117-468425			ENSCHIG00000024405	HBP1
snp52987-scaffold796-477236	snp28037-scaffold300-1644454
snp58963-scaffold967-740192	snp35521-scaffold428-798253
snp32580-scaffold372-1139318	snp50359-scaffold72-2320634	ENSCHIG00000001085	DOCK5
snp52371-scaffold779-1634655	snp50791-scaffold734-2433760
snp23624-scaffold2385-167578	snp19846-scaffold199-6316213	ENSCHIG00000025774	DST
snp52769-scaffold791-437860	snp50462-scaffold724-10663
snp374-scaffold1009-279487	snp13412-scaffold1518-608720	ENSCHIG00000001861	U2	ENSCHIG00000020229	COPS5
snp39087-scaffold498-246898	snp29302-scaffold316-849536
snp5145-scaffold118-120199	snp45510-scaffold620-3141348
snp22011-scaffold2164-755201	snp28054-scaffold300-2421070			ENSCHIG00000015113	UHRF2
snp4679-scaffold1152-145306	snp12538-scaffold148-1483306
snp43760-scaffold588-1180790	snp41372-scaffold537-4223646
snp51323-scaffold750-889081	snp57530-scaffold92-2839639
snp18086-scaffold185-11955539	snp58907-scaffold965-145994
snp36666-scaffold444-7877	snp22611-scaffold224-427667			ENSCHIG00000016952	NOTCH3
snp31871-scaffold356-3181842	snp59011-scaffold968-2122632	ENSCHIG00000010077	AGP
snp7234-scaffold1267-877079	snp58907-scaffold965-145994
snp42400-scaffold56-1492775	snp25024-scaffold258-145703
snp29776-scaffold323-829095	snp43383-scaffold579-991046	ENSCHIG00000004375	U4
snp57170-scaffold91-2603134	snp5987-scaffold121-2059630	ENSCHIG00000021468	GABRB3
snp9743-scaffold135-1629952	snp3952-scaffold1125-136161	ENSCHIG00000017377	EML4	ENSCHIG00000016424	MFN2
snp9573-scaffold1343-3254807	snp18575-scaffold1878-438054
snp15038-scaffold1609-123405	snp48812-scaffold694-1277187
snp40995-scaffold528-876435	snp35331-scaffold424-4256	ENSCHIG00000013188	GNS	ENSCHIG00000022073	SLCO5A1
snp26116-scaffold2721-73622	snp41372-scaffold537-4223646	ENSCHIG00000006708	HSD17B7
snp8035-scaffold1291-159592	snp50496-scaffold725-407193
snp21345-scaffold2084-609840	snp29156-scaffold313-522490
snp20999-scaffold2058-149540	snp43862-scaffold592-993064
snp25721-scaffold265-627052	snp3585-scaffold1111-242003
snp58983-scaffold968-821504	snp18557-scaffold1877-330007	ENSCHIG00000008223	PDHA2
snp13266-scaffold1509-1826688	snp156-scaffold1001-270725			ENSCHIG00000016528	EIF4ENIF1
snp56021-scaffold873-431726	snp2602-scaffold1076-1513418
snp5022-scaffold117-1573882	snp25018-scaffold2573-276309			ENSCHIG00000013081	RBBP8
snp56021-scaffold873-431726	snp28787-scaffold310-3558520
snp37155-scaffold451-1787596	snp59367-scaffold978-841023			ENSCHIG00000005437	5S_rRNA
snp27943-scaffold30-96873	snp10874-scaffold1389-689074
snp54747-scaffold837-2979302	snp14071-scaffold1559-857941
snp32956-scaffold383-560574	snp54354-scaffold83-3332214
snp28984-scaffold312-1960331	snp38203-scaffold480-136660	ENSCHIG00000001966	7SK
snp46960-scaffold656-71837	snp3477-scaffold1107-618424			ENSCHIG00000021918	ATAD2
snp19222-scaffold1933-544872	snp40946-scaffold527-132930
snp42714-scaffold568-1152661	snp27100-scaffold289-2035891			ENSCHIG00000023066	KLF3
snp44399-scaffold603-5584431	snp44136-scaffold6-506913	ENSCHIG00000015322	ASB4	ENSCHIG00000021400	ITGAD
snp26321-scaffold276-678179	snp24052-scaffold2447-114470			ENSCHIG00000018025	TUBA1B
snp9383-scaffold1341-1247741	snp29302-scaffold316-849536
snp58983-scaffold968-821504	snp40212-scaffold512-2338956	ENSCHIG00000008223	PDHA2
snp52465-scaffold782-974431	snp30294-scaffold333-3388769			ENSCHIG00000005998	SNORD22
snp15834-scaffold1661-234631	snp10874-scaffold1389-689074	ENSCHIG00000013604	MLPH
snp22063-scaffold2174-114036	snp31543-scaffold350-1050771	ENSCHIG00000000465	CCBE1
snp26809-scaffold281-3254094	snp38823-scaffold492-2506077
snp30920-scaffold341-1411618	snp35354-scaffold424-1006750	ENSCHIG00000003956	PTH2R
snp5145-scaffold118-120199	snp35521-scaffold428-798253
snp53743-scaffold82-2264055	snp49209-scaffold701-2633497
snp32382-scaffold368-986315	snp48257-scaffold683-484943
snp33728-scaffold397-62685	snp45510-scaffold620-3141348
snp43015-scaffold570-831040	snp12335-scaffold1464-801806
snp14393-scaffold1571-99995	snp19067-scaffold1917-319225	ENSCHIG00000017816	ZNF331
snp52465-scaffold782-974431	snp40336-scaffold515-1649445			ENSCHIG00000026377	SPATS2L
snp28029-scaffold300-1294251	snp41372-scaffold537-4223646
snp50682-scaffold730-767107	snp51096-scaffold742-332889
snp28959-scaffold312-996228	snp4997-scaffold117-468425			ENSCHIG00000024405	HBP1
snp11634-scaffold143-316212	snp10871-scaffold1389-571738
snp59485-scaffold980-1037986	snp41372-scaffold537-4223646	ENSCHIG00000021580	GRSF1
snp23708-scaffold239-2518316	snp20491-scaffold202-5505660			ENSCHIG00000023380	RBMS1
snp3730-scaffold112-2983316	snp46941-scaffold655-478178
snp38684-scaffold491-1123820	snp19067-scaffold1917-319225
snp56021-scaffold873-431726	snp41372-scaffold537-4223646
snp38408-scaffold486-1608348	snp13412-scaffold1518-608720	ENSCHIG00000020232	TMCC3	ENSCHIG00000020229	COPS5
snp9462-scaffold1341-4658816	snp4997-scaffold117-468425			ENSCHIG00000024405	HBP1
snp1744-scaffold1049-66422	snp49577-scaffold708-574150	ENSCHIG00000006661	DSC1
snp9926-scaffold1354-388856	snp6895-scaffold1251-1080349	ENSCHIG00000016326	MTMR3
snp17645-scaffold183-330799	snp13912-scaffold1543-148151	ENSCHIG00000012228	SH2D1B	ENSCHIG00000025426	CTSB
snp26275-scaffold275-2347026	snp10762-scaffold1383-303073
snp54747-scaffold837-2979302	snp50791-scaffold734-2433760
snp49379-scaffold703-7045041	snp38700-scaffold491-1768628	ENSCHIG00000025296	ITGA11
snp580-scaffold1016-308977	snp4997-scaffold117-468425			ENSCHIG00000024405	HBP1
snp44173-scaffold60-376894	snp9929-scaffold1354-499124	ENSCHIG00000015213	KCNT2
snp28578-scaffold306-859017	snp22170-scaffold219-379210
snp11223-scaffold1401-259445	snp43543-scaffold581-470444
snp10495-scaffold1374-516609	snp5987-scaffold121-2059630
snp13467-scaffold152-1759056	snp15896-scaffold167-582466
snp33109-scaffold386-1123056	snp25664-scaffold264-2915226	ENSCHIG00000006321	EIF4E1B	ENSCHIG00000013988	TTC28
snp31831-scaffold356-1428009	snp41372-scaffold537-4223646
snp18509-scaffold187-1871534	snp24981-scaffold257-500532
snp27221-scaffold29-3453213	snp28514-scaffold305-494576
snp36480-scaffold439-242023	snp187-scaffold1003-256804
snp25374-scaffold262-271818	snp31543-scaffold350-1050771	ENSCHIG00000026351	MAP3K1
snp26115-scaffold2721-31606	snp50791-scaffold734-2433760
snp51110-scaffold746-55079	snp13412-scaffold1518-608720			ENSCHIG00000020229	COPS5
snp52419-scaffold781-368379	snp8159-scaffold1299-2030475
snp21339-scaffold2084-390826	snp10762-scaffold1383-303073
snp15289-scaffold163-47837	snp56712-scaffold897-586827
snp32382-scaffold368-986315	snp43504-scaffold579-6071723
snp58750-scaffold959-499374	snp46941-scaffold655-478178
snp57614-scaffold923-180176	snp28355-scaffold3023-44112
snp10875-scaffold13895-1990	snp50791-scaffold734-2433760	ENSCHIG00000009254	chi-mir-218
snp7234-scaffold1267-877079	snp53989-scaffold821-189603
snp11855-scaffold144-655083	snp19067-scaffold1917-319225
snp9388-scaffold1341-1495349	snp52356-scaffold779-963863	ENSCHIG00000023936	CIR1	ENSCHIG00000002418	U2
snp19967-scaffold1995-1217541	snp9007-scaffold1328-466464	ENSCHIG00000021846	CDYL
snp17620-scaffold1829-1008836	snp46941-scaffold655-478178
snp36666-scaffold444-7877	snp6350-scaffold1224-978186			ENSCHIG00000015633	GADL1
snp8635-scaffold131-2481632	snp57316-scaffold912-2467261			ENSCHIG00000025775	RORA
snp20898-scaffold205-2097163	snp18879-scaffold190-956985			ENSCHIG00000017079	DNAI3
snp45297-scaffold618-2766626	snp2790-scaffold1080-713478			ENSCHIG00000020346	NUDT9
snp5271-scaffold1183-473106	snp26834-scaffold2820-54714
snp59308-scaffold975-735328	snp1699-scaffold1048-181077			ENSCHIG00000006590	U6
snp54772-scaffold838-378314	snp31543-scaffold350-1050771
snp40298-scaffold5140-57117	snp1415-scaffold1038-2762722	ENSCHIG00000008568	SNORA70
snp52141-scaffold771-1465898	snp34364-scaffold403-2714137
snp19222-scaffold1933-544872	snp35331-scaffold424-4256			ENSCHIG00000022073	SLCO5A1
snp53743-scaffold82-2264055	snp58544-scaffold953-124890			ENSCHIG00000008957	OR52N2
snp8483-scaffold1308-140888	snp38456-scaffold486-3771013
snp42441-scaffold561-768226	snp40212-scaffold512-2338956	ENSCHIG00000016083	CTNNA3

## Sheet: PP_Epistasis
SNP1	SNP2	ensemblID1	geneName1	ensemblID2	geneName2
snp12589-scaffold148-3778862	snp22735-scaffold2265-556051
snp12588-scaffold148-3749188	snp22735-scaffold2265-556051
snp27365-scaffold2909-619972	snp952-scaffold1025-1630312
snp9580-scaffold1343-3596131	snp26601-scaffold2775-163488			ENSCHIG00000015019	MEGF8
snp21532-scaffold210-1483010	snp11380-scaffold1412-539597	ENSCHIG00000016417	FER
snp27771-scaffold2969-253233	snp26601-scaffold2775-163488			ENSCHIG00000015019	MEGF8
snp2755-scaffold1079-2133867	snp26601-scaffold2775-163488			ENSCHIG00000015019	MEGF8
snp51076-scaffold740-2357917	snp59888-scaffold996-270759
snp55026-scaffold841-2300930	snp26601-scaffold2775-163488	ENSCHIG00000020115	INSRR	ENSCHIG00000015019	MEGF8
snp37017-scaffold449-112697	snp26601-scaffold2775-163488			ENSCHIG00000015019	MEGF8
snp49114-scaffold7-6545819	snp26601-scaffold2775-163488			ENSCHIG00000015019	MEGF8
snp41741-scaffold543-1306157	snp26601-scaffold2775-163488			ENSCHIG00000015019	MEGF8
snp38747-scaffold491-4421230	snp26601-scaffold2775-163488			ENSCHIG00000015019	MEGF8
snp59138-scaffold97-1130980	snp19331-scaffold1951-459732
snp458-scaffold1011-1103087	snp26601-scaffold2775-163488	ENSCHIG00000008452	ASF1A	ENSCHIG00000015019	MEGF8
snp59971-scaffold998-1814699	snp59444-scaffold980-395682
snp41119-scaffold532-1270269	snp27089-scaffold289-1496502
snp40987-scaffold528-477537	snp19146-scaffold1924-286411			ENSCHIG00000002087	MIRLET7I
snp30204-scaffold332-1433737	snp14705-scaffold1592-16593			ENSCHIG00000021782	WNT11
snp53989-scaffold821-189603	snp58415-scaffold948-847919
snp39033-scaffold494-6423231	snp9040-scaffold1329-60932
snp44703-scaffold608-190417	snp58205-scaffold942-1569287
snp29906-scaffold325-478368	snp17951-scaffold185-6222504
snp46730-scaffold650-139076	snp32384-scaffold368-1088126
snp39706-scaffold505-1661138	snp9040-scaffold1329-60932
snp7836-scaffold1281-1789467	snp16711-scaffold1750-928742	ENSCHIG00000000483	EREG	ENSCHIG00000025961	IL1RL2
snp58153-scaffold94-8046635	snp39180-scaffold5-487957
snp33057-scaffold385-3137504	snp30318-scaffold333-4422170
snp43184-scaffold574-1967575	snp25757-scaffold265-2205458
snp7746-scaffold1278-2284143	snp38241-scaffold481-212607
snp24181-scaffold246-3346503	snp50555-scaffold727-233703
snp19351-scaffold1955-72641	snp15825-scaffold1659-135460
snp1308-scaffold1035-700113	snp31123-scaffold344-1474578
snp14349-scaffold1570-1844198	snp19524-scaffold197-1568886
snp59550-scaffold982-637548	snp27075-scaffold289-875010
snp14828-scaffold1599-1382096	snp42757-scaffold568-3093464	ENSCHIG00000019987	ATAD3A
snp25684-scaffold2643-124834	snp48268-scaffold683-1000033	ENSCHIG00000025731	WFS1	ENSCHIG00000020601	RAB30
snp52720-scaffold790-206998	snp24297-scaffold247-4717586	ENSCHIG00000013947	SH3BP4
snp55895-scaffold869-1121372	snp13215-scaffold1507-454077
snp920-scaffold1025-281248	snp10021-scaffold1356-1566714			ENSCHIG00000013193	PCDH1
snp9328-scaffold134-1577293	snp47546-scaffold67-2080794
snp12553-scaffold148-2154439	snp2089-scaffold1063-1102441
snp25110-scaffold259-1456222	snp38947-scaffold494-2622953
snp42238-scaffold553-330041	snp54487-scaffold830-4541319
snp38133-scaffold476-899162	snp16711-scaffold1750-928742			ENSCHIG00000025961	IL1RL2
snp33452-scaffold392-4196784	snp15134-scaffold1615-388540
snp6490-scaffold1230-464982	snp31118-scaffold344-1243865	ENSCHIG00000009444	COMMD4
snp48223-scaffold682-2705080	snp54487-scaffold830-4541319
snp37530-scaffold46-1327948	snp56921-scaffold902-618096	ENSCHIG00000022282	TBC1D5
snp38684-scaffold491-1123820	snp59444-scaffold980-395682
snp27004-scaffold287-1285811	snp23692-scaffold239-1828869	ENSCHIG00000024914	PID1
snp30124-scaffold331-70098	snp1707-scaffold1048-547346
snp48224-scaffold682-2748488	snp54487-scaffold830-4541319	ENSCHIG00000019026	PCYT1A
snp18429-scaffold1867-36157	snp55217-scaffold85-1305760			ENSCHIG00000025763	SGTA
snp48225-scaffold682-2777676	snp54487-scaffold830-4541319	ENSCHIG00000025712	SLC51A
snp35669-scaffold43-2671862	snp32384-scaffold368-1088126	ENSCHIG00000009126	FTO
snp4001-scaffold1126-1507954	snp16711-scaffold1750-928742			ENSCHIG00000025961	IL1RL2
snp35022-scaffold4174-526186	snp50997-scaffold74-141728
snp38675-scaffold491-670095	snp40884-scaffold526-1598069
snp41027-scaffold53-737352	snp51359-scaffold751-1001668			ENSCHIG00000018697	ATXN1
snp16377-scaffold1727-267813	snp956-scaffold1025-1781201
snp36902-scaffold448-187214	snp47543-scaffold67-1955140
snp30263-scaffold333-2020871	snp11436-scaffold1417-10379			ENSCHIG00000017590	BYSL
snp31642-scaffold351-3129704	snp37706-scaffold464-2399023
snp43384-scaffold579-1030221	snp19146-scaffold1924-286411			ENSCHIG00000002087	MIRLET7I
snp646-scaffold102-560594	snp4316-scaffold1134-666538
snp45529-scaffold621-334664	snp59444-scaffold980-395682
snp23893-scaffold241-17538	snp59444-scaffold980-395682
snp54843-scaffold838-3374153	snp13215-scaffold1507-454077
snp48273-scaffold683-1255056	snp13187-scaffold1504-240768	ENSCHIG00000023161	CCDC90B
snp30204-scaffold332-1433737	snp13215-scaffold1507-454077
snp50647-scaffold73-364210	snp58924-scaffold966-19461
snp12201-scaffold1454-1086158	snp58415-scaffold948-847919
snp46140-scaffold636-264016	snp36134-scaffold431-9842992
snp36280-scaffold435-1091169	snp15416-scaffold1634-594411
snp53018-scaffold796-1862397	snp3710-scaffold112-2175406
snp40063-scaffold511-1472643	snp46801-scaffold653-1334508	ENSCHIG00000017840	YIPF7
snp33766-scaffold397-1739113	snp49677-scaffold71-3076919
snp11757-scaffold1434-109091	snp28810-scaffold310-4578287			ENSCHIG00000010566	APPL2
snp22434-scaffold222-40249	snp16711-scaffold1750-928742			ENSCHIG00000025961	IL1RL2
snp27063-scaffold289-400072	snp8902-scaffold1319-816875			ENSCHIG00000011005	C2CD5
snp3477-scaffold1107-618424	snp13215-scaffold1507-454077	ENSCHIG00000021918	ATAD2
snp22441-scaffold222-314706	snp21153-scaffold207-2001682			ENSCHIG00000023612	NOCT
snp29059-scaffold312-4967032	snp29386-scaffold318-454465
snp33955-scaffold40-578053	snp31118-scaffold344-1243865	ENSCHIG00000020499	CDH18
snp37842-scaffold466-2601731	snp59444-scaffold980-395682
snp49876-scaffold712-793376	snp14295-scaffold157-2239766
snp41521-scaffold540-1286886	snp59444-scaffold980-395682	ENSCHIG00000017773	PPP2R5A
snp391-scaffold1009-1024556	snp30754-scaffold34-2369055
snp21038-scaffold206-1654392	snp52197-scaffold773-557587
snp3477-scaffold1107-618424	snp23559-scaffold2376-180998	ENSCHIG00000021918	ATAD2	ENSCHIG00000025551	UHRF1BP1
snp10953-scaffold1393-241775	snp1355-scaffold1038-41950
snp36877-scaffold447-3683447	snp45525-scaffold621-137771	ENSCHIG00000004696	5S_rRNA
snp14471-scaffold1578-984393	snp13215-scaffold1507-454077
snp7095-scaffold1263-454185	snp1355-scaffold1038-41950
snp16295-scaffold1716-58435	snp59421-scaffold980-298074
snp45703-scaffold627-3648862	snp7871-scaffold1281-3251602	ENSCHIG00000020245	TBC1D23
snp21379-scaffold2086-52050	snp13215-scaffold1507-454077
snp16238-scaffold1708-69591	snp1355-scaffold1038-41950	ENSCHIG00000015204	MBL2
snp3398-scaffold1102-2215339	snp59444-scaffold980-395682
snp4547-scaffold1146-714384	snp31118-scaffold344-1243865	ENSCHIG00000025749	SLC17A1
snp31970-scaffold359-100316	snp15825-scaffold1659-135460
snp25842-scaffold266-2793541	snp26384-scaffold276-3337591	ENSCHIG00000013168	SLC9A9
snp12757-scaffold149-1353154	snp956-scaffold1025-1781201
snp30782-scaffold34-3569920	snp23014-scaffold230-1104124
snp26801-scaffold281-2855223	snp13215-scaffold1507-454077
snp11514-scaffold1420-128229	snp51017-scaffold74-888451	ENSCHIG00000006901	FOXN3	ENSCHIG00000013496	KIF2A
snp26802-scaffold281-2913271	snp4438-scaffold114-606746			ENSCHIG00000010864	PRLR
snp12781-scaffold149-2350980	snp956-scaffold1025-1781201
snp23625-scaffold2385-210303	snp46801-scaffold653-1334508	ENSCHIG00000025774	DST
snp44192-scaffold600-619536	snp13215-scaffold1507-454077
snp53016-scaffold796-1801685	snp45050-scaffold614-3243124	ENSCHIG00000021259	PKNOX2
snp40063-scaffold511-1472643	snp47546-scaffold67-2080794	ENSCHIG00000017840	YIPF7
snp32729-scaffold377-2002407	snp30754-scaffold34-2369055
snp6144-scaffold1217-846983	snp13215-scaffold1507-454077
snp54306-scaffold83-1296566	snp54485-scaffold830-4469860
snp53903-scaffold82-9117699	snp59478-scaffold980-719185
snp41441-scaffold539-1536056	snp52175-scaffold772-1024282	ENSCHIG00000021075	SEPTIN11
snp41102-scaffold532-545458	snp37101-scaffold450-1005766	ENSCHIG00000016755	NOLC1
snp22005-scaffold2164-492200	snp15825-scaffold1659-135460
snp18627-scaffold1881-857765	snp54487-scaffold830-4541319
snp25941-scaffold2682-237297	snp1355-scaffold1038-41950
snp4001-scaffold1126-1507954	snp36559-scaffold440-837125			ENSCHIG00000020461	LRRC17
snp50614-scaffold728-149880	snp37659-scaffold464-288729
snp5493-scaffold1192-734369	snp42631-scaffold566-2252833
snp22005-scaffold2164-492200	snp26757-scaffold281-954177
snp33652-scaffold395-1339054	snp15825-scaffold1659-135460
snp27814-scaffold299-95895	snp32547-scaffold371-2356274
snp59595-scaffold984-73189	snp43862-scaffold592-993064
snp16298-scaffold1716-152594	snp18605-scaffold188-632282
snp30162-scaffold3312-51817	snp15825-scaffold1659-135460	ENSCHIG00000001913	U2
snp32728-scaffold377-1966001	snp30754-scaffold34-2369055
snp458-scaffold1011-1103087	snp37101-scaffold450-1005766	ENSCHIG00000008452	ASF1A
snp18627-scaffold1881-857765	snp16314-scaffold1719-296987			ENSCHIG00000018949	FTH1
snp7034-scaffold126-470057	snp41579-scaffold541-483875	ENSCHIG00000015288	LETM2
snp32179-scaffold364-1623509	snp35310-scaffold423-1218599			ENSCHIG00000020489	SERINC3
snp59489-scaffold980-1170267	snp59444-scaffold980-395682
snp53806-scaffold82-4985069	snp54440-scaffold830-2508680			ENSCHIG00000021360	IGFBPL1
snp41822-scaffold545-68926	snp13215-scaffold1507-454077
snp7798-scaffold1281-299542	snp15825-scaffold1659-135460	ENSCHIG00000016109	NAAA
snp11552-scaffold1423-135268	snp1355-scaffold1038-41950
snp51323-scaffold750-889081	snp42409-scaffold560-148586
snp30363-scaffold334-754312	snp36996-scaffold448-4096860
snp9506-scaffold1343-362129	snp31164-scaffold345-1371661
snp29666-scaffold321-4373403	snp13215-scaffold1507-454077
snp6490-scaffold1230-464982	snp4799-scaffold1159-1568092	ENSCHIG00000009444	COMMD4
snp42467-scaffold562-464792	snp59444-scaffold980-395682	ENSCHIG00000018871	HAL
snp37422-scaffold456-4090797	snp41411-scaffold539-291005
snp55777-scaffold864-4188132	snp37101-scaffold450-1005766
snp59068-scaffold969-1761106	snp13215-scaffold1507-454077
snp41444-scaffold539-1663053	snp25757-scaffold265-2205458
snp36073-scaffold431-7376186	snp2723-scaffold1079-785519			ENSCHIG00000007262	SAFB
snp43484-scaffold579-5242102	snp15416-scaffold1634-594411
snp42985-scaffold57-6075300	snp38947-scaffold494-2622953
snp32536-scaffold371-1895573	snp26777-scaffold281-1816828
snp46270-scaffold638-1162714	snp41234-scaffold535-245778
snp40245-scaffold513-352473	snp50487-scaffold725-3231
snp14249-scaffold157-109339	snp39574-scaffold503-1642278
snp59466-scaffold980-522552	snp8288-scaffold130-1259502
snp37890-scaffold467-838767	snp27845-scaffold299-1443491
snp28475-scaffold3031-133367	snp17166-scaffold1790-599306	ENSCHIG00000024719	CBFA2T3	ENSCHIG00000021074	IP6K3
snp14471-scaffold1578-984393	snp47124-scaffold659-3061615
snp41102-scaffold532-545458	snp15416-scaffold1634-594411	ENSCHIG00000016755	NOLC1
snp23625-scaffold2385-210303	snp1423-scaffold104-69303	ENSCHIG00000025774	DST
snp11451-scaffold1417-605959	snp48030-scaffold68-849297
snp22874-scaffold228-4136556	snp48329-scaffold686-288369
snp15286-scaffold1629-797813	snp38947-scaffold494-2622953
snp16957-scaffold1770-47090	snp15416-scaffold1634-594411	ENSCHIG00000019540	SLC39A4
snp4551-scaffold1146-873212	snp21153-scaffold207-2001682			ENSCHIG00000023612	NOCT
snp19357-scaffold1955-371295	snp41411-scaffold539-291005
snp27949-scaffold30-396475	snp50997-scaffold74-141728
snp41907-scaffold546-2255210	snp15825-scaffold1659-135460
snp24951-scaffold2559-148290	snp22488-scaffold2225-59940
snp51494-scaffold754-2640491	snp52226-scaffold774-1025963	ENSCHIG00000001826	FANCI
snp10953-scaffold1393-241775	snp41362-scaffold537-3841513
snp9328-scaffold134-1577293	snp53275-scaffold802-2069698
snp6977-scaffold1257-581704	snp15416-scaffold1634-594411
snp13115-scaffold1501-322266	snp43806-scaffold589-1453129
snp27789-scaffold2973-83864	snp31904-scaffold356-4732667	ENSCHIG00000018496	KRR1
snp48055-scaffold68-2001545	snp31118-scaffold344-1243865	ENSCHIG00000008569	TCF12
snp30263-scaffold333-2020871	snp50997-scaffold74-141728
snp27081-scaffold289-1165327	snp43862-scaffold592-993064
snp34411-scaffold404-1430497	snp50657-scaffold73-773597			ENSCHIG00000011620	C1orf68
snp4150-scaffold113-1388264	snp56394-scaffold885-541295
snp24932-scaffold255-963671	snp21127-scaffold207-885791
snp949-scaffold1025-1494764	snp5635-scaffold1199-982541
snp26867-scaffold283-333101	snp15416-scaffold1634-594411	ENSCHIG00000014265	CLEC11A
snp42954-scaffold57-4660487	snp32384-scaffold368-1088126
snp2680-scaffold1077-583962	snp54440-scaffold830-2508680			ENSCHIG00000021360	IGFBPL1
snp26422-scaffold276-4987952	snp9215-scaffold1336-201797
snp31858-scaffold356-2645685	snp53397-scaffold806-491184			ENSCHIG00000000502	RBM46
snp2969-scaffold1090-3672	snp13215-scaffold1507-454077
snp53377-scaffold805-885444	snp13215-scaffold1507-454077
snp9144-scaffold1332-207076	snp37659-scaffold464-288729
snp42999-scaffold570-262390	snp56921-scaffold902-618096
snp49822-scaffold711-1921732	snp17115-scaffold179-132104
snp20806-scaffold204-5568242	snp3163-scaffold1095-3159199
snp40985-scaffold528-351341	snp15530-scaffold1641-415024
snp34411-scaffold404-1430497	snp11476-scaffold142-586731			ENSCHIG00000021339	INA
snp17351-scaffold18-5469997	snp43191-scaffold575-64805
snp54155-scaffold827-201408	snp21849-scaffold2141-603279
snp5917-scaffold1206-1090757	snp1355-scaffold1038-41950
snp16861-scaffold1764-1175760	snp59400-scaffold979-1244886
snp29553-scaffold320-1261495	snp47291-scaffold663-2881977
snp16377-scaffold1727-267813	snp54619-scaffold833-3909748
snp27962-scaffold30-922676	snp54485-scaffold830-4469860
snp46470-scaffold643-2249355	snp38293-scaffold482-490500
snp54512-scaffold831-77802	snp29307-scaffold316-1099319	ENSCHIG00000016229	GRIN1
snp4845-scaffold1161-217553	snp21167-scaffold207-2573985	ENSCHIG00000014778	TKTL2
snp44198-scaffold600-880914	snp20281-scaffold2008-195980	ENSCHIG00000013346	LINGO2
snp5836-scaffold1205-654525	snp21153-scaffold207-2001682			ENSCHIG00000023612	NOCT
snp33419-scaffold392-2790818	snp23615-scaffold2383-219035			ENSCHIG00000022134	PSD3
snp7693-scaffold1278-60046	snp41911-scaffold546-2428785
snp852-scaffold1022-992922	snp35298-scaffold423-745950
snp54808-scaffold838-1837624	snp12636-scaffold1480-1163799
snp14833-scaffold1599-1648545	snp49178-scaffold701-1277604			ENSCHIG00000023372	SRPK2
snp41522-scaffold540-1321686	snp6486-scaffold1230-320374
snp42998-scaffold570-225081	snp35712-scaffold43-4507832
snp47894-scaffold675-1090340	snp37388-scaffold456-2751438
snp17960-scaffold185-6564719	snp16711-scaffold1750-928742			ENSCHIG00000025961	IL1RL2
snp58750-scaffold959-499374	snp35505-scaffold428-15876
snp39840-scaffold509-4388223	snp5021-scaffold117-1500990	ENSCHIG00000000073	KAT6B
snp59340-scaffold976-289344	snp56921-scaffold902-618096
snp30526-scaffold337-347762	snp13215-scaffold1507-454077
snp10817-scaffold1385-675373	snp16711-scaffold1750-928742	ENSCHIG00000015591	DMTF1	ENSCHIG00000025961	IL1RL2
snp45529-scaffold621-334664	snp21153-scaffold207-2001682			ENSCHIG00000023612	NOCT
snp14349-scaffold1570-1844198	snp37101-scaffold450-1005766
snp13106-scaffold150-5816268	snp956-scaffold1025-1781201
snp54905-scaffold84-1166444	snp24329-scaffold247-6192049
snp19876-scaffold1992-409011	snp13675-scaffold1528-436415			ENSCHIG00000014076	C1orf131
snp11253-scaffold1403-435530	snp21153-scaffold207-2001682			ENSCHIG00000023612	NOCT
snp50708-scaffold730-1931454	snp54415-scaffold830-1404507
snp22031-scaffold2168-145520	snp979-scaffold1025-2797120	ENSCHIG00000017835	TMPRSS5
snp58060-scaffold94-3954937	snp36489-scaffold439-627920			ENSCHIG00000008996	MIR486-1
snp10995-scaffold1395-276540	snp21153-scaffold207-2001682			ENSCHIG00000023612	NOCT
snp1030-scaffold1027-900678	snp43525-scaffold580-488604			ENSCHIG00000010038	DENND2D
snp14361-scaffold1570-2379931	snp32219-scaffold366-150024	ENSCHIG00000021819	RETREG1
snp27078-scaffold289-992810	snp13215-scaffold1507-454077
snp57373-scaffold913-1621802	snp55252-scaffold851-164284
snp50000-scaffold716-1062022	snp54485-scaffold830-4469860
snp26385-scaffold276-3367486	snp53397-scaffold806-491184			ENSCHIG00000000502	RBM46
snp7617-scaffold1273-10351	snp40610-scaffold52-1015721
snp40973-scaffold527-1257595	snp16711-scaffold1750-928742			ENSCHIG00000025961	IL1RL2
snp8642-scaffold131-2784126	snp13215-scaffold1507-454077
snp52779-scaffold791-847982	snp17740-scaffold1840-542911	ENSCHIG00000021515	HEY1	ENSCHIG00000013092	KHDRBS1
snp20220-scaffold200-954636	snp17753-scaffold1842-24597
snp31006-scaffold3423-428862	snp54619-scaffold833-3909748
snp50019-scaffold716-1943237	snp54297-scaffold83-910264
snp42640-scaffold566-2627033	snp1355-scaffold1038-41950
snp50158-scaffold717-3694429	snp2089-scaffold1063-1102441
snp38684-scaffold491-1123820	snp12111-scaffold1448-372742
snp40164-scaffold512-329491	snp2245-scaffold1069-650977			ENSCHIG00000021430	GPR156
snp10953-scaffold1393-241775	snp8902-scaffold1319-816875			ENSCHIG00000011005	C2CD5
snp37381-scaffold456-2409017	snp37659-scaffold464-288729
snp41027-scaffold53-737352	snp9319-scaffold134-1146940
snp47628-scaffold67-5551344	snp15754-scaffold1654-523440
snp30178-scaffold332-364856	snp8902-scaffold1319-816875			ENSCHIG00000011005	C2CD5
snp9272-scaffold1337-606083	snp41911-scaffold546-2428785
snp7821-scaffold1281-1244460	snp30754-scaffold34-2369055	ENSCHIG00000010257	PARM1
snp27081-scaffold289-1165327	snp5900-scaffold1206-250222
snp44622-scaffold606-4087400	snp956-scaffold1025-1781201	ENSCHIG00000021016	GNA14
snp30263-scaffold333-2020871	snp30754-scaffold34-2369055
snp52274-scaffold775-736407	snp13187-scaffold1504-240768
snp56688-scaffold896-2423406	snp23615-scaffold2383-219035			ENSCHIG00000022134	PSD3
snp6113-scaffold1216-1357376	snp40185-scaffold512-1223184	ENSCHIG00000009532	IL2RA
snp34864-scaffold415-2078099	snp40586-scaffold52-41877
snp30683-scaffold339-5315925	snp956-scaffold1025-1781201	ENSCHIG00000009767	SIL1
snp10896-scaffold139-862800	snp15825-scaffold1659-135460
snp49635-scaffold71-1037675	snp54962-scaffold840-1253005
snp33863-scaffold399-1597193	snp18806-scaffold19-6469063
snp26853-scaffold2827-536587	snp58415-scaffold948-847919	ENSCHIG00000022125	COL4A1
snp29746-scaffold3220-68190	snp21153-scaffold207-2001682	ENSCHIG00000026332	KPNA7	ENSCHIG00000023612	NOCT
snp12435-scaffold1473-242296	snp13567-scaffold1525-550806	ENSCHIG00000025196	TMEM130
snp16296-scaffold1716-89114	snp12369-scaffold1466-809250
snp48632-scaffold690-3794721	snp45382-scaffold62-2001557
snp52274-scaffold775-736407	snp47181-scaffold66-1272096
snp22005-scaffold2164-492200	snp25072-scaffold2586-316846
snp2755-scaffold1079-2133867	snp38947-scaffold494-2622953
snp20625-scaffold203-666632	snp53397-scaffold806-491184	ENSCHIG00000016003	FSIP2	ENSCHIG00000000502	RBM46
snp52177-scaffold772-1111744	snp51488-scaffold754-2366830			ENSCHIG00000008062	TICRR
snp3630-scaffold1113-532595	snp13675-scaffold1528-436415			ENSCHIG00000014076	C1orf131
snp28734-scaffold310-1265459	snp13099-scaffold150-5409187	ENSCHIG00000009936	CHPT1	ENSCHIG00000012450	STK35
snp9312-scaffold134-786118	snp16711-scaffold1750-928742			ENSCHIG00000025961	IL1RL2
snp234-scaffold1006-534909	snp15416-scaffold1634-594411	ENSCHIG00000016243	CCDC81
snp19705-scaffold199-106207	snp21153-scaffold207-2001682	ENSCHIG00000007231	PABPC4L	ENSCHIG00000023612	NOCT
snp11468-scaffold142-254704	snp38293-scaffold482-490500	ENSCHIG00000016492	CNNM2
snp53018-scaffold796-1862397	snp11995-scaffold1441-235464
snp20220-scaffold200-954636	snp24924-scaffold255-648952			ENSCHIG00000020985	TMEM106B
snp18223-scaffold185-17830002	snp47834-scaffold673-1856037
snp270-scaffold1007-79050	snp32426-scaffold37-294797
snp16399-scaffold173-40598	snp24255-scaffold247-2757243
snp48744-scaffold692-451436	snp9515-scaffold1343-769812
snp22784-scaffold2276-73638	snp52956-scaffold795-1865053
snp30478-scaffold336-947019	snp37101-scaffold450-1005766
snp5401-scaffold1188-1606247	snp56552-scaffold894-28600
snp32442-scaffold37-1057100	snp1355-scaffold1038-41950
snp15637-scaffold165-1980164	snp54415-scaffold830-1404507	ENSCHIG00000026506	FRMD5
snp52169-scaffold772-800077	snp51334-scaffold750-1385368
snp6470-scaffold123-470755	snp44188-scaffold600-447931
snp7033-scaffold126-420254	snp44512-scaffold604-3578836	ENSCHIG00000025553	NSD3	ENSCHIG00000012552	CENPU
snp48258-scaffold683-548673	snp50057-scaffold716-3727905
snp33371-scaffold392-323671	snp13215-scaffold1507-454077
snp37137-scaffold451-1023437	snp10453-scaffold1373-1491623
snp13642-scaffold1526-1774100	snp31046-scaffold343-1767697			ENSCHIG00000015606	SCG5
snp40276-scaffold514-335442	snp854-scaffold1023-70209
snp26258-scaffold275-1622039	snp1355-scaffold1038-41950
snp458-scaffold1011-1103087	snp37659-scaffold464-288729	ENSCHIG00000008452	ASF1A
snp33149-scaffold388-832510	snp16776-scaffold1758-103460
snp53018-scaffold796-1862397	snp49454-scaffold704-3077078			ENSCHIG00000019936	SEMA3E
snp44563-scaffold606-1629717	snp21153-scaffold207-2001682	ENSCHIG00000024458	CARNMT1	ENSCHIG00000023612	NOCT
snp15853-scaffold1667-219874	snp13215-scaffold1507-454077
snp13787-scaffold1539-584656	snp16342-scaffold1721-381600
snp39033-scaffold494-6423231	snp47291-scaffold663-2881977
snp59488-scaffold980-1135359	snp30294-scaffold333-3388769	ENSCHIG00000025212	DCK	ENSCHIG00000005998	SNORD22
snp51445-scaffold754-362060	snp14369-scaffold1570-2676422	ENSCHIG00000002499	AP3B2
snp51607-scaffold758-576864	snp7079-scaffold1262-168152			ENSCHIG00000018282	PIM3
snp3757-scaffold112-4077580	snp16308-scaffold1719-56550	ENSCHIG00000017821	RGL1	ENSCHIG00000018241	TMEM258
snp36724-scaffold445-1655329	snp27845-scaffold299-1443491
snp40179-scaffold512-943508	snp4855-scaffold1162-355920
snp31858-scaffold356-2645685	snp39075-scaffold497-949290
snp13652-scaffold1527-551	snp45382-scaffold62-2001557
snp31725-scaffold3533-12077	snp23615-scaffold2383-219035	ENSCHIG00000016564	IHH	ENSCHIG00000022134	PSD3
snp10025-scaffold1356-1717527	snp14185-scaffold1567-319215	ENSCHIG00000004706	U4	ENSCHIG00000025147	TRMT10A
snp2552-scaffold1075-54825	snp16711-scaffold1750-928742			ENSCHIG00000025961	IL1RL2
snp23689-scaffold239-1684719	snp19325-scaffold1951-230811
snp42640-scaffold566-2627033	snp58402-scaffold948-345051
snp50760-scaffold734-1084855	snp889-scaffold1023-1686187
snp29336-scaffold316-2321400	snp21153-scaffold207-2001682			ENSCHIG00000023612	NOCT
snp13787-scaffold1539-584656	snp17718-scaffold184-505406			ENSCHIG00000011845	NOP10
snp57457-scaffold918-523251	snp17767-scaffold1842-592411
snp9274-scaffold1337-707993	snp16714-scaffold1751-2159
snp39590-scaffold504-441503	snp43862-scaffold592-993064
snp2625-scaffold1076-2443907	snp13215-scaffold1507-454077
snp356-scaffold1008-2694654	snp28750-scaffold310-1954236	ENSCHIG00000013352	GABRR2
snp29309-scaffold316-1173612	snp13187-scaffold1504-240768
snp44621-scaffold606-4044241	snp51359-scaffold751-1001668			ENSCHIG00000018697	ATXN1
snp31476-scaffold349-1065946	snp57987-scaffold94-968756	ENSCHIG00000008441	U1
snp7982-scaffold129-865289	snp31118-scaffold344-1243865
snp7414-scaffold127-1511717	snp37562-scaffold46-2697614			ENSCHIG00000012848	GALNT15
snp45801-scaffold628-2234322	snp45382-scaffold62-2001557
snp9714-scaffold135-394474	snp42488-scaffold562-1430040
snp13941-scaffold1547-22870	snp27980-scaffold30-1774761
snp52244-scaffold774-1753146	snp13215-scaffold1507-454077
snp44269-scaffold603-20279	snp1355-scaffold1038-41950
snp29170-scaffold313-1138159	snp1355-scaffold1038-41950
snp41522-scaffold540-1321686	snp36801-scaffold447-366693			ENSCHIG00000016729	AGPAT4
snp42657-scaffold566-3303818	snp2245-scaffold1069-650977			ENSCHIG00000021430	GPR156
snp13965-scaffold1549-679473	snp5632-scaffold1199-856786
snp3442-scaffold1105-1093593	snp36801-scaffold447-366693			ENSCHIG00000016729	AGPAT4
snp57552-scaffold92-3969943	snp12078-scaffold1446-676380
snp21379-scaffold2086-52050	snp7599-scaffold1270-1010079			ENSCHIG00000003266	5S_rRNA
snp9878-scaffold1352-1449195	snp10888-scaffold139-530232	ENSCHIG00000024999	BMP3
snp55895-scaffold869-1121372	snp16413-scaffold173-655661			ENSCHIG00000026966	MAPKAPK2
snp30263-scaffold333-2020871	snp854-scaffold1023-70209
snp8288-scaffold130-1259502	snp42230-scaffold553-31444
snp37890-scaffold467-838767	snp17767-scaffold1842-592411
snp32802-scaffold38-1695058	snp47318-scaffold665-624914
snp6302-scaffold1222-7609	snp50997-scaffold74-141728
snp4166-scaffold113-2030942	snp16711-scaffold1750-928742			ENSCHIG00000025961	IL1RL2
snp21916-scaffold2151-77706	snp1450-scaffold104-1231715	ENSCHIG00000018570	PRSS22
snp3386-scaffold1102-1731096	snp56921-scaffold902-618096
snp46345-scaffold64-1224041	snp15825-scaffold1659-135460
snp54011-scaffold821-1058676	snp11482-scaffold142-853264
snp13941-scaffold1547-22870	snp956-scaffold1025-1781201
snp32210-scaffold365-256153	snp13215-scaffold1507-454077
snp920-scaffold1025-281248	snp10022-scaffold1356-1598644
snp56543-scaffold893-830488	snp38947-scaffold494-2622953
snp43184-scaffold574-1967575	snp7871-scaffold1281-3251602
snp38443-scaffold486-3189996	snp32364-scaffold368-164325
snp28734-scaffold310-1265459	snp45319-scaffold619-890022	ENSCHIG00000009936	CHPT1
snp40796-scaffold522-1686534	snp44719-scaffold608-980453
snp31611-scaffold351-1908999	snp34156-scaffold4005-143717			ENSCHIG00000025039	HMGXB4
snp1359-scaffold1038-259347	snp9515-scaffold1343-769812
snp32832-scaffold38-3118320	snp54624-scaffold833-4127324			ENSCHIG00000012039	MPPE1
snp27759-scaffold296-1451339	snp31118-scaffold344-1243865
snp58068-scaffold94-4399569	snp9319-scaffold134-1146940	ENSCHIG00000017890	LNX1
snp25110-scaffold259-1456222	snp3659-scaffold112-28499
snp13965-scaffold1549-679473	snp7495-scaffold127-5081066			ENSCHIG00000006496	FAM124B
snp12181-scaffold1454-204719	snp26061-scaffold271-13404
snp38193-scaffold48-375330	snp26061-scaffold271-13404
snp48882-scaffold698-466626	snp15825-scaffold1659-135460	ENSCHIG00000015505	GTPBP1
snp2552-scaffold1075-54825	snp40609-scaffold52-986595			ENSCHIG00000018225	PRKCE
snp13137-scaffold1501-1288836	snp47832-scaffold673-1743540
snp10025-scaffold1356-1717527	snp1713-scaffold1048-830429	ENSCHIG00000004706	U4	ENSCHIG00000013753	PPME1
snp49030-scaffold7-2900398	snp46031-scaffold631-2106596
snp2583-scaffold1076-739056	snp56872-scaffold900-263699
snp59492-scaffold980-1308491	snp32219-scaffold366-150024	ENSCHIG00000019612	SLC4A4
snp31876-scaffold356-3470051	snp50997-scaffold74-141728	ENSCHIG00000026416	TMEM268
snp42238-scaffold553-330041	snp29307-scaffold316-1099319
snp21202-scaffold207-4027158	snp13215-scaffold1507-454077	ENSCHIG00000009128	ZNF330
snp37214-scaffold453-905711	snp32234-scaffold366-842595
snp42787-scaffold568-4434447	snp8196-scaffold13-1224076
snp38717-scaffold491-2840572	snp8117-scaffold1297-85760
snp36082-scaffold431-7767043	snp40192-scaffold512-1499804
snp12781-scaffold149-2350980	snp8902-scaffold1319-816875			ENSCHIG00000011005	C2CD5
snp41609-scaffold541-1758447	snp46455-scaffold643-1534424
snp22828-scaffold228-1873818	snp59526-scaffold981-518957
snp17121-scaffold179-452266	snp32384-scaffold368-1088126
snp14161-scaffold1566-940055	snp47656-scaffold670-190371
snp270-scaffold1007-79050	snp33812-scaffold398-1265099
snp4384-scaffold1139-371876	snp12022-scaffold1443-240330			ENSCHIG00000016027	FSTL5
snp43101-scaffold572-2346791	snp48835-scaffold696-341025
snp53935-scaffold820-921061	snp34850-scaffold415-1552588
snp33095-scaffold386-568354	snp29302-scaffold316-849536
snp33770-scaffold397-1950166	snp1355-scaffold1038-41950
snp31732-scaffold3533-340108	snp50997-scaffold74-141728	ENSCHIG00000008416	DES
snp30124-scaffold331-70098	snp42278-scaffold556-861145
snp31725-scaffold3533-12077	snp31118-scaffold344-1243865	ENSCHIG00000016564	IHH
snp9853-scaffold1352-408563	snp23999-scaffold244-555944			ENSCHIG00000025376	CLDN7
snp57614-scaffold923-180176	snp55780-scaffold865-16545
snp35700-scaffold43-3983826	snp13215-scaffold1507-454077
snp45286-scaffold618-2290651	snp23615-scaffold2383-219035	ENSCHIG00000024807	STRN	ENSCHIG00000022134	PSD3
snp57364-scaffold913-1214096	snp32384-scaffold368-1088126
snp54912-scaffold84-1462523	snp36166-scaffold431-11235485
snp47384-scaffold666-1627339	snp27866-scaffold299-2403360	ENSCHIG00000012336	FAM234B
snp21819-scaffold214-1296363	snp23615-scaffold2383-219035			ENSCHIG00000022134	PSD3
snp13113-scaffold1501-193208	snp30754-scaffold34-2369055
snp35047-scaffold42-487282	snp38947-scaffold494-2622953
snp27873-scaffold299-2745584	snp15650-scaffold165-2554627	ENSCHIG00000022485	PTPRC	ENSCHIG00000023697	MIS18BP1
snp28476-scaffold3031-190741	snp32384-scaffold368-1088126	ENSCHIG00000013987	PABPN1L
snp12646-scaffold1483-8794	snp26447-scaffold276-6062132	ENSCHIG00000020171	POLDIP3
snp12789-scaffold149-2742417	snp26601-scaffold2775-163488			ENSCHIG00000015019	MEGF8
snp41978-scaffold548-1557610	snp50997-scaffold74-141728
snp13315-scaffold1513-851541	snp4119-scaffold113-133621	ENSCHIG00000008830	RAD54L2
snp2615-scaffold1076-2046145	snp38947-scaffold494-2622953
snp25941-scaffold2682-237297	snp29613-scaffold321-1836730
snp31703-scaffold353-177044	snp13215-scaffold1507-454077
snp23364-scaffold2337-139017	snp21474-scaffold2094-267985
snp2914-scaffold109-246665	snp41414-scaffold539-400606
snp11374-scaffold1412-305384	snp50997-scaffold74-141728
snp14361-scaffold1570-2379931	snp39531-scaffold502-774167	ENSCHIG00000021819	RETREG1
snp45286-scaffold618-2290651	snp24203-scaffold247-491893	ENSCHIG00000024807	STRN
snp16010-scaffold1685-232206	snp20803-scaffold204-5435009
snp44192-scaffold600-619536	snp34850-scaffold415-1552588
snp25775-scaffold2653-48385	snp50997-scaffold74-141728
snp36079-scaffold431-7615504	snp23998-scaffold244-499821
snp6403-scaffold1229-208239	snp41106-scaffold532-739950	ENSCHIG00000019173	RAP1GAP2
snp10590-scaffold1376-2629940	snp854-scaffold1023-70209	ENSCHIG00000026845	DPYSL2
snp35705-scaffold43-4189446	snp44719-scaffold608-980453
snp34877-scaffold416-457803	snp49454-scaffold704-3077078	ENSCHIG00000010634	RAD21	ENSCHIG00000019936	SEMA3E
snp24838-scaffold254-2103883	snp16711-scaffold1750-928742			ENSCHIG00000025961	IL1RL2
snp7282-scaffold1269-1078596	snp1737-scaffold1048-1862128			ENSCHIG00000009378	SNORD15
snp5949-scaffold121-340327	snp13215-scaffold1507-454077	ENSCHIG00000018624	DTX1
snp1128-scaffold1029-1856358	snp956-scaffold1025-1781201
snp6192-scaffold1218-972897	snp956-scaffold1025-1781201
snp6586-scaffold1234-449254	snp12636-scaffold1480-1163799
snp11514-scaffold1420-128229	snp53397-scaffold806-491184	ENSCHIG00000006901	FOXN3	ENSCHIG00000000502	RBM46
snp38675-scaffold491-670095	snp12636-scaffold1480-1163799
snp22031-scaffold2168-145520	snp913-scaffold1025-12186	ENSCHIG00000017835	TMPRSS5	ENSCHIG00000012607	TMEM150C
snp279-scaffold1007-563366	snp32384-scaffold368-1088126	ENSCHIG00000012609	NCF4
snp42160-scaffold550-78088	snp3539-scaffold111-1622973
snp30732-scaffold34-1474974	snp23941-scaffold241-2136372
snp3477-scaffold1107-618424	snp4110-scaffold1129-1722949	ENSCHIG00000021918	ATAD2
snp54309-scaffold83-1422463	snp37779-scaffold4658-3369
snp1068-scaffold1028-1357726	snp50997-scaffold74-141728
snp26018-scaffold27-562322	snp14805-scaffold1599-131192
snp11782-scaffold1437-114863	snp4576-scaffold1147-188984
snp57588-scaffold921-438917	snp52226-scaffold774-1025963
snp59293-scaffold975-144081	snp21444-scaffold209-1711860	ENSCHIG00000017099	MDGA1
snp36073-scaffold431-7376186	snp45382-scaffold62-2001557
snp56524-scaffold893-14111	snp35736-scaffold430-515374	ENSCHIG00000018672	CYRIA
snp12865-scaffold1497-2074662	snp40055-scaffold511-1145422
snp4154-scaffold113-1538339	snp38947-scaffold494-2622953
snp33700-scaffold396-232443	snp13215-scaffold1507-454077
snp42733-scaffold568-2010306	snp42776-scaffold568-3950503
snp44397-scaffold603-5521218	snp7293-scaffold1269-1533895			ENSCHIG00000014943	PPP2R2B
snp39472-scaffold501-1517483	snp5810-scaffold1204-1144283
snp29611-scaffold321-1767464	snp47318-scaffold665-624914	ENSCHIG00000008745	C1orf146
snp47628-scaffold67-5551344	snp40185-scaffold512-1223184
snp33652-scaffold395-1339054	snp8957-scaffold1324-85648
snp51494-scaffold754-2640491	snp1355-scaffold1038-41950	ENSCHIG00000001826	FANCI
snp54804-scaffold838-1702941	snp38741-scaffold491-4111433
snp10880-scaffold139-195858	snp45384-scaffold62-2082498
snp35705-scaffold43-4189446	snp29439-scaffold3180-4360
snp53266-scaffold802-1662072	snp12874-scaffold1497-2475691
snp56407-scaffold886-366827	snp3849-scaffold1121-1172460	ENSCHIG00000016655	SV2C	ENSCHIG00000022331	MPDZ
snp47383-scaffold666-1578928	snp37101-scaffold450-1005766	ENSCHIG00000000536	HEBP1
snp42218-scaffold552-737627	snp1354-scaffold1038-4862
snp3355-scaffold1102-483452	snp7542-scaffold127-6917700
snp36211-scaffold433-971139	snp28810-scaffold310-4578287			ENSCHIG00000010566	APPL2
snp51076-scaffold740-2357917	snp38293-scaffold482-490500
snp21038-scaffold206-1654392	snp32384-scaffold368-1088126
snp17285-scaffold18-2671014	snp58218-scaffold943-180594
snp37377-scaffold456-2232400	snp25001-scaffold2570-73161
snp7306-scaffold1269-2033648	snp46455-scaffold643-1534424
snp52386-scaffold780-288030	snp37101-scaffold450-1005766	ENSCHIG00000017287	ZGLP1
snp29198-scaffold314-777567	snp37050-scaffold449-1431692			ENSCHIG00000023378	TMEM68
snp37259-scaffold454-497897	snp4405-scaffold1139-1247904	ENSCHIG00000017679	PDZD2
snp16238-scaffold1708-69591	snp30142-scaffold331-923665	ENSCHIG00000015204	MBL2	ENSCHIG00000017691	KAZN
snp17502-scaffold181-510286	snp2841-scaffold1083-839238
snp3307-scaffold1101-219587	snp13675-scaffold1528-436415	ENSCHIG00000001752	SCARNA16	ENSCHIG00000014076	C1orf131
snp42726-scaffold568-1722456	snp15825-scaffold1659-135460
snp40179-scaffold512-943508	snp22742-scaffold2267-93975
snp7825-scaffold1281-1387041	snp44677-scaffold607-834343	ENSCHIG00000024625	BTC
snp42182-scaffold550-1018526	snp23615-scaffold2383-219035	ENSCHIG00000021220	PRKD2	ENSCHIG00000022134	PSD3
snp24274-scaffold247-3659484	snp17175-scaffold1790-926399
snp23791-scaffold240-241129	snp15041-scaffold1609-250455
snp45637-scaffold627-649572	snp13215-scaffold1507-454077
snp30208-scaffold3325-95559	snp21205-scaffold207-4174243
snp33331-scaffold391-2891843	snp31309-scaffold345-7555156
snp49552-scaffold707-582897	snp5427-scaffold1188-2815388
snp42888-scaffold57-1877122	snp32340-scaffold367-1595484
snp58202-scaffold942-1433390	snp44708-scaffold608-480931
snp12435-scaffold1473-242296	snp37100-scaffold450-944922	ENSCHIG00000025196	TMEM130
snp42307-scaffold557-661869	snp38947-scaffold494-2622953
snp55691-scaffold864-500345	snp40192-scaffold512-1499804
snp41609-scaffold541-1758447	snp31118-scaffold344-1243865
snp16958-scaffold1771-8259	snp21849-scaffold2141-603279
snp6569-scaffold1232-1281384	snp17115-scaffold179-132104
snp27407-scaffold292-8724	snp13215-scaffold1507-454077	ENSCHIG00000014150	MX2
snp58844-scaffold962-563909	snp56872-scaffold900-263699	ENSCHIG00000021247	PHF19
snp42307-scaffold557-661869	snp39075-scaffold497-949290
snp51076-scaffold740-2357917	snp2089-scaffold1063-1102441
snp16295-scaffold1716-58435	snp20933-scaffold2052-5150
snp56524-scaffold893-14111	snp18767-scaffold19-2614051	ENSCHIG00000018672	CYRIA
snp43013-scaffold570-745671	snp26743-scaffold281-410530	ENSCHIG00000023549	RBFOX1	ENSCHIG00000026645	ABCG2
snp29198-scaffold314-777567	snp8521-scaffold1308-1688816
snp44696-scaffold607-1589349	snp12652-scaffold1483-309049			ENSCHIG00000018238	TCF20
snp43170-scaffold574-1408432	snp32462-scaffold37-1839473			ENSCHIG00000013423	CWC15
snp31520-scaffold350-11088	snp956-scaffold1025-1781201
snp41676-scaffold542-1367712	snp35744-scaffold430-823270
snp3681-scaffold112-988762	snp58328-scaffold947-1832395	ENSCHIG00000023642	XPR1
snp14397-scaffold1572-89204	snp36801-scaffold447-366693			ENSCHIG00000016729	AGPAT4
snp6490-scaffold1230-464982	snp23648-scaffold2389-573974	ENSCHIG00000009444	COMMD4
snp16518-scaffold1738-1659628	snp33686-scaffold395-2757729	ENSCHIG00000010629	NF1
snp44761-scaffold609-1368475	snp49454-scaffold704-3077078			ENSCHIG00000019936	SEMA3E
snp780-scaffold1020-425988	snp32561-scaffold372-358653			ENSCHIG00000015652	ADAM7
snp55646-scaffold863-382528	snp17115-scaffold179-132104
snp2534-scaffold1074-587559	snp33342-scaffold391-3293428	ENSCHIG00000014017	LITAF
snp39631-scaffold504-2206496	snp32384-scaffold368-1088126
snp51607-scaffold758-576864	snp14171-scaffold1566-1472810
snp42610-scaffold566-1235011	snp52226-scaffold774-1025963	ENSCHIG00000013238	RGS22
snp59884-scaffold996-137936	snp28473-scaffold3031-31223			ENSCHIG00000012787	ACSF3
snp47515-scaffold67-806294	snp54485-scaffold830-4469860	ENSCHIG00000022378	CCDC172
snp26646-scaffold2786-168676	snp48673-scaffold691-1501695			ENSCHIG00000027045	HM13
snp35705-scaffold43-4189446	snp2705-scaffold1077-1700112
snp56285-scaffold881-863316	snp53949-scaffold820-1513551
snp50673-scaffold730-413855	snp43168-scaffold574-1348952
snp24599-scaffold25-1648145	snp4576-scaffold1147-188984
snp33213-scaffold389-1545314	snp56095-scaffold875-1833851
snp23920-scaffold241-1203938	snp58297-scaffold947-522879			ENSCHIG00000012798	DISP2
snp17502-scaffold181-510286	snp16853-scaffold1764-865550
snp4993-scaffold117-263052	snp1354-scaffold1038-4862
snp53069-scaffold799-1655443	snp12869-scaffold1497-2223370			ENSCHIG00000010177	KLHL18
snp39033-scaffold494-6423231	snp32187-scaffold364-1986149			ENSCHIG00000021422	TACO1
snp20576-scaffold2027-203036	snp27980-scaffold30-1774761
snp50526-scaffold726-145595	snp23615-scaffold2383-219035			ENSCHIG00000022134	PSD3
snp35449-scaffold427-1615143	snp34782-scaffold413-461096
snp17285-scaffold18-2671014	snp48744-scaffold692-451436
snp30491-scaffold336-1555253	snp44708-scaffold608-480931	ENSCHIG00000001919	NUBP1
snp54004-scaffold821-785997	snp46797-scaffold653-1169394			ENSCHIG00000017219	NCS1
snp56189-scaffold878-117103	snp54371-scaffold83-4102150
snp16839-scaffold1764-154194	snp56921-scaffold902-618096
snp12503-scaffold1479-728936	snp35310-scaffold423-1218599			ENSCHIG00000020489	SERINC3
snp53724-scaffold82-1448524	snp1228-scaffold1031-482207	ENSCHIG00000017665	ANKRD44
snp3476-scaffold1107-549818	snp40192-scaffold512-1499804	ENSCHIG00000011497	ZHX1
snp54583-scaffold833-2292980	snp16314-scaffold1719-296987			ENSCHIG00000018949	FTH1
snp56524-scaffold893-14111	snp28256-scaffold301-1198136	ENSCHIG00000018672	CYRIA	ENSCHIG00000019194	STK39
snp42467-scaffold562-464792	snp59129-scaffold97-750673	ENSCHIG00000018871	HAL
snp56290-scaffold881-1117075	snp15825-scaffold1659-135460	ENSCHIG00000024387	DIP2C
snp26620-scaffold278-456703	snp45120-scaffold614-6170688
snp12189-scaffold1454-532653	snp33334-scaffold391-3005376
snp36079-scaffold431-7615504	snp23999-scaffold244-555944			ENSCHIG00000025376	CLDN7
snp40699-scaffold520-188343	snp13215-scaffold1507-454077
snp17351-scaffold18-5469997	snp38384-scaffold486-411585
snp1977-scaffold1056-165859	snp13620-scaffold1526-908771
snp44363-scaffold603-4035646	snp58794-scaffold96-1538163
snp36073-scaffold431-7376186	snp47656-scaffold670-190371
snp33452-scaffold392-4196784	snp18383-scaffold1861-192063			ENSCHIG00000021134	MBD1
snp12864-scaffold1497-2045665	snp14736-scaffold1594-556800	ENSCHIG00000008453	ELP6	ENSCHIG00000026955	ADAM11
snp3199-scaffold1095-4607609	snp34156-scaffold4005-143717			ENSCHIG00000025039	HMGXB4
snp21341-scaffold2084-459570	snp27980-scaffold30-1774761
snp6105-scaffold1216-1034008	snp17115-scaffold179-132104	ENSCHIG00000021545	NINL
snp50526-scaffold726-145595	snp3405-scaffold1102-2469989
snp23322-scaffold233-1580991	snp44188-scaffold600-447931
snp54462-scaffold830-3472221	snp50997-scaffold74-141728
snp13652-scaffold1527-551	snp38655-scaffold490-395261
snp35074-scaffold42-1623938	snp42598-scaffold566-738878			ENSCHIG00000020276	ANKRD46
snp47224-scaffold662-375708	snp40163-scaffold512-299120
snp38441-scaffold486-3116418	snp18793-scaffold19-5362392
snp11849-scaffold144-393307	snp40243-scaffold513-275562
snp41792-scaffold543-3577614	snp32884-scaffold380-1458489	ENSCHIG00000021809	TFAP2E
snp29119-scaffold312-7374782	snp43862-scaffold592-993064
snp28600-scaffold3068-136800	snp37886-scaffold467-682904	ENSCHIG00000024063	EDN2	ENSCHIG00000018270	CDH8
snp20163-scaffold20-32860	snp13215-scaffold1507-454077
snp24543-scaffold2495-336588	snp16711-scaffold1750-928742	ENSCHIG00000016975	PHLDB2	ENSCHIG00000025961	IL1RL2
snp13137-scaffold1501-1288836	snp28730-scaffold310-1080283
snp9272-scaffold1337-606083	snp48268-scaffold683-1000033			ENSCHIG00000020601	RAB30
snp11563-scaffold1423-621886	snp15825-scaffold1659-135460	ENSCHIG00000003954	UTRN
snp45286-scaffold618-2290651	snp1355-scaffold1038-41950	ENSCHIG00000024807	STRN
snp52779-scaffold791-847982	snp4981-scaffold1169-1007357	ENSCHIG00000021515	HEY1
snp50587-scaffold727-1635163	snp26881-scaffold2832-46133	ENSCHIG00000016777	C1orf105	ENSCHIG00000009231	MPEG1
snp44761-scaffold609-1368475	snp24439-scaffold248-664107
snp29244-scaffold315-553273	snp41685-scaffold542-1951681	ENSCHIG00000026603	APCS	ENSCHIG00000011992	IL18BP
snp18997-scaffold191-1836596	snp13215-scaffold1507-454077
snp41792-scaffold543-3577614	snp37101-scaffold450-1005766	ENSCHIG00000021809	TFAP2E
snp5928-scaffold1209-336872	snp30754-scaffold34-2369055
snp39472-scaffold501-1517483	snp16711-scaffold1750-928742			ENSCHIG00000025961	IL1RL2
snp23217-scaffold232-320503	snp27656-scaffold295-4495903
snp42447-scaffold561-1026306	snp29994-scaffold327-1915396
snp44965-scaffold613-48016	snp19475-scaffold1967-422826	ENSCHIG00000006325	Metazoa_SRP
snp38717-scaffold491-2840572	snp21474-scaffold2094-267985
snp17032-scaffold1776-728323	snp36801-scaffold447-366693			ENSCHIG00000016729	AGPAT4
snp37641-scaffold463-576769	snp17805-scaffold1849-695838			ENSCHIG00000014052	LYNX1
snp39121-scaffold498-1670795	snp28162-scaffold300-7118571
snp57228-scaffold911-891093	snp32964-scaffold383-915891
snp27814-scaffold299-95895	snp956-scaffold1025-1781201
snp58837-scaffold962-261144	snp18934-scaffold1907-439047
snp5417-scaffold1188-2340332	snp59205-scaffold973-77858	ENSCHIG00000027049	SAMHD1
snp57064-scaffold907-824957	snp35419-scaffold427-162549
snp30027-scaffold328-324508	snp28473-scaffold3031-31223			ENSCHIG00000012787	ACSF3
snp13290-scaffold1511-80642	snp45423-scaffold62-3755840
snp29126-scaffold312-7624516	snp37790-scaffold466-492626			ENSCHIG00000025183	TRMT9B
snp21619-scaffold2118-599704	snp51932-scaffold762-4504170	ENSCHIG00000026330	C19orf54
snp59068-scaffold969-1761106	snp32384-scaffold368-1088126
snp47701-scaffold670-2136385	snp37545-scaffold46-1977693	ENSCHIG00000010785	ARID1A	ENSCHIG00000010205	PLCL2
snp20576-scaffold2027-203036	snp8902-scaffold1319-816875			ENSCHIG00000011005	C2CD5
snp38717-scaffold491-2840572	snp11482-scaffold142-853264
snp31520-scaffold350-11088	snp39190-scaffold5-936305
snp12845-scaffold1497-1191764	snp54494-scaffold830-4812066	ENSCHIG00000023503	TMEM89
snp7810-scaffold1281-810891	snp45382-scaffold62-2001557
snp27081-scaffold289-1165327	snp31841-scaffold356-1898067
snp32933-scaffold381-8181	snp46797-scaffold653-1169394			ENSCHIG00000017219	NCS1
snp2969-scaffold1090-3672	snp40192-scaffold512-1499804
snp42640-scaffold566-2627033	snp8749-scaffold1314-133432			ENSCHIG00000018143	PARN
snp40813-scaffold524-619127	snp23706-scaffold239-2435061			ENSCHIG00000020603	COG7
snp17490-scaffold181-38857	snp13215-scaffold1507-454077
snp42998-scaffold570-225081	snp4518-scaffold1145-1192860
snp31858-scaffold356-2645685	snp47181-scaffold66-1272096
snp7617-scaffold1273-10351	snp53583-scaffold816-108659
snp52856-scaffold793-42405	snp6892-scaffold1251-915917	ENSCHIG00000012077	PTCD3
snp14161-scaffold1566-940055	snp47546-scaffold67-2080794
snp8822-scaffold1317-189414	snp34822-scaffold415-361803
snp920-scaffold1025-281248	snp13675-scaffold1528-436415			ENSCHIG00000014076	C1orf131
snp2792-scaffold1080-780211	snp28750-scaffold310-1954236	ENSCHIG00000007139	SPARCL1
snp29938-scaffold326-337998	snp48792-scaffold694-399780
snp2119-scaffold1064-1151745	snp30754-scaffold34-2369055
snp15489-scaffold164-1962025	snp26601-scaffold2775-163488			ENSCHIG00000015019	MEGF8
snp22969-scaffold2290-1287579	snp53428-scaffold809-287996	ENSCHIG00000025964	ZC3H12D
snp42597-scaffold566-703530	snp15825-scaffold1659-135460	ENSCHIG00000020276	ANKRD46
snp780-scaffold1020-425988	snp29206-scaffold314-1127982
snp20002-scaffold1998-186597	snp13187-scaffold1504-240768
snp25842-scaffold266-2793541	snp43153-scaffold574-643102	ENSCHIG00000013168	SLC9A9
snp55792-scaffold865-503956	snp17951-scaffold185-6222504
snp4551-scaffold1146-873212	snp4556-scaffold1146-1079874
snp2752-scaffold1079-2006086	snp30666-scaffold339-4586026			ENSCHIG00000016870	REEP2
snp24567-scaffold25-266914	snp38947-scaffold494-2622953
snp37866-scaffold466-3611940	snp50997-scaffold74-141728	ENSCHIG00000011250	MSR1
snp13941-scaffold1547-22870	snp56886-scaffold9004-75885			ENSCHIG00000021646	EPHB4
snp37842-scaffold466-2601731	snp36045-scaffold431-6135642
snp12847-scaffold1497-1257962	snp37987-scaffold472-125488	ENSCHIG00000015845	PFKFB4
snp48766-scaffold693-266924	snp6486-scaffold1230-320374	ENSCHIG00000012647	ITPRIPL1
snp58969-scaffold968-133900	snp17718-scaffold184-505406			ENSCHIG00000011845	NOP10
snp9506-scaffold1343-362129	snp15807-scaffold1657-413022
snp888-scaffold1023-1656587	snp56095-scaffold875-1833851
snp48308-scaffold685-175581	snp47484-scaffold669-828528
snp7914-scaffold1287-13097	snp5021-scaffold117-1500990
snp6548-scaffold1232-348839	snp13215-scaffold1507-454077
snp11949-scaffold144-4931221	snp18605-scaffold188-632282
snp58573-scaffold954-180795	snp930-scaffold1025-712658
snp56850-scaffold90-1550274	snp13215-scaffold1507-454077
snp20951-scaffold2054-260310	snp32682-scaffold376-613769
snp50311-scaffold72-332807	snp7077-scaffold1262-10037
snp39590-scaffold504-441503	snp7093-scaffold1263-327584			ENSCHIG00000016728	ADI1
snp26422-scaffold276-4987952	snp956-scaffold1025-1781201
snp16957-scaffold1770-47090	snp956-scaffold1025-1781201	ENSCHIG00000019540	SLC39A4
snp7034-scaffold126-470057	snp40187-scaffold512-1292428	ENSCHIG00000015288	LETM2
snp37377-scaffold456-2232400	snp51736-scaffold761-1095443
snp53018-scaffold796-1862397	snp43191-scaffold575-64805
snp24483-scaffold248-2616707	snp38947-scaffold494-2622953
snp10388-scaffold1371-343149	snp31046-scaffold343-1767697			ENSCHIG00000015606	SCG5
snp59951-scaffold998-981763	snp34991-scaffold417-2296537
snp13091-scaffold150-5011275	snp17115-scaffold179-132104
snp6233-scaffold122-569446	snp13215-scaffold1507-454077	ENSCHIG00000012901	RPP30
snp18329-scaffold1859-433721	snp32682-scaffold376-613769
snp53377-scaffold805-885444	snp53281-scaffold803-11773
snp36073-scaffold431-7376186	snp19842-scaffold199-6154119
snp7602-scaffold1271-40713	snp16342-scaffold1721-381600
snp888-scaffold1023-1656587	snp27866-scaffold299-2403360
snp50529-scaffold726-285784	snp26738-scaffold281-221127			ENSCHIG00000022954	HERC6
snp22088-scaffold218-973808	snp7871-scaffold1281-3251602
snp44696-scaffold607-1589349	snp12636-scaffold1480-1163799
snp31476-scaffold349-1065946	snp48268-scaffold683-1000033	ENSCHIG00000008441	U1	ENSCHIG00000020601	RAB30
snp42276-scaffold556-757451	snp18793-scaffold19-5362392
snp27698-scaffold295-6418257	snp43162-scaffold574-1079523	ENSCHIG00000021478	SNX10
snp37866-scaffold466-3611940	snp13215-scaffold1507-454077	ENSCHIG00000011250	MSR1
snp47628-scaffold67-5551344	snp22170-scaffold219-379210
snp48882-scaffold698-466626	snp13921-scaffold1543-529686	ENSCHIG00000015505	GTPBP1
snp57924-scaffold938-657574	snp56872-scaffold900-263699
snp44621-scaffold606-4044241	snp12804-scaffold1493-180200
snp12181-scaffold1454-204719	snp2764-scaffold108-174442
snp23794-scaffold240-382220	snp17767-scaffold1842-592411
snp42447-scaffold561-1026306	snp29993-scaffold327-1884081			ENSCHIG00000020134	ANAPC7
snp58208-scaffold942-1704626	snp14948-scaffold160-1623128			ENSCHIG00000017162	TJP1
snp49111-scaffold7-6409232	snp15416-scaffold1634-594411
snp42238-scaffold553-330041	snp46836-scaffold653-2861013
snp38676-scaffold491-712234	snp12636-scaffold1480-1163799
snp17083-scaffold1785-56196	snp15825-scaffold1659-135460	ENSCHIG00000011305	CARTPT
snp39804-scaffold509-2884012	snp19362-scaffold1955-558256
snp10786-scaffold1384-728399	snp16711-scaffold1750-928742			ENSCHIG00000025961	IL1RL2
snp56524-scaffold893-14111	snp18763-scaffold19-2186159	ENSCHIG00000018672	CYRIA
snp25743-scaffold265-1544162	snp59129-scaffold97-750673
snp14823-scaffold1599-1056704	snp1707-scaffold1048-547346	ENSCHIG00000012680	CFAP74
snp4980-scaffold1169-969948	snp10302-scaffold1368-3985176
snp7982-scaffold129-865289	snp1355-scaffold1038-41950
snp30478-scaffold336-947019	snp13215-scaffold1507-454077
snp11374-scaffold1412-305384	snp44719-scaffold608-980453
snp21585-scaffold2108-246885	snp29994-scaffold327-1915396
snp40098-scaffold511-3012520	snp23858-scaffold2403-168014			ENSCHIG00000026475	FAM120B
snp893-scaffold1023-1857097	snp50997-scaffold74-141728
snp51510-scaffold755-331095	snp41126-scaffold532-1569400			ENSCHIG00000023474	MRPL43
snp12781-scaffold149-2350980	snp44259-scaffold602-166936			ENSCHIG00000008374	HHLA2
snp29183-scaffold314-147698	snp56921-scaffold902-618096
snp2119-scaffold1064-1151745	snp952-scaffold1025-1630312
snp55895-scaffold869-1121372	snp31123-scaffold344-1474578
snp59951-scaffold998-981763	snp3774-scaffold112-4801210
snp45099-scaffold614-5199119	snp38506-scaffold487-192791
snp41763-scaffold543-2249347	snp13187-scaffold1504-240768	ENSCHIG00000021730	GRIK3
snp21941-scaffold2156-398864	snp40187-scaffold512-1292428
snp21585-scaffold2108-246885	snp29993-scaffold327-1884081			ENSCHIG00000020134	ANAPC7
snp19857-scaffold1990-187834	snp54485-scaffold830-4469860
snp46730-scaffold650-139076	snp40943-scaffold527-26728
snp38717-scaffold491-2840572	snp1714-scaffold1048-892375			ENSCHIG00000021364	P4HA3
snp35705-scaffold43-4189446	snp2704-scaffold1077-1651566
snp37863-scaffold466-3485542	snp13215-scaffold1507-454077
snp9274-scaffold1337-707993	snp15825-scaffold1659-135460
snp23322-scaffold233-1580991	snp15416-scaffold1634-594411
snp52569-scaffold782-5360385	snp51230-scaffold75-3293054
snp35494-scaffold427-3585913	snp8196-scaffold13-1224076
snp12189-scaffold1454-532653	snp56095-scaffold875-1833851
snp39700-scaffold505-1413779	snp32547-scaffold371-2356274
snp12181-scaffold1454-204719	snp56095-scaffold875-1833851
snp27695-scaffold295-6277387	snp1025-scaffold1027-650318	ENSCHIG00000009777	NFE2L3
snp3681-scaffold112-988762	snp31092-scaffold344-172864	ENSCHIG00000023642	XPR1
snp4182-scaffold113-2651960	snp55611-scaffold862-954672
snp18402-scaffold1861-956914	snp59031-scaffold969-172500	ENSCHIG00000017962	MEX3C
snp24181-scaffold246-3346503	snp58869-scaffold963-603817
snp3355-scaffold1102-483452	snp45514-scaffold620-3297699			ENSCHIG00000022911	L3MBTL3
snp51076-scaffold740-2357917	snp56905-scaffold901-832827
snp37866-scaffold466-3611940	snp1354-scaffold1038-4862	ENSCHIG00000011250	MSR1
snp56027-scaffold873-740753	snp13215-scaffold1507-454077
snp1858-scaffold1052-1225291	snp18502-scaffold187-1560839
snp40276-scaffold514-335442	snp56921-scaffold902-618096
snp1064-scaffold1028-1166322	snp956-scaffold1025-1781201	ENSCHIG00000023959	SIPA1L2
snp19619-scaffold1980-809484	snp23779-scaffold24-2008134	ENSCHIG00000007641	GRIP1
snp51100-scaffold742-513116	snp59338-scaffold976-206938
snp40985-scaffold528-351341	snp11995-scaffold1441-235464
snp4547-scaffold1146-714384	snp40610-scaffold52-1015721	ENSCHIG00000025749	SLC17A1
snp51150-scaffold748-1599086	snp35571-scaffold428-3114406	ENSCHIG00000001846	KCNA5
snp31368-scaffold347-1886538	snp1354-scaffold1038-4862
snp32269-scaffold366-2436009	snp50522-scaffold7259-8770
snp48159-scaffold682-120957	snp47656-scaffold670-190371
snp58141-scaffold94-7506774	snp12636-scaffold1480-1163799
snp58265-scaffold945-1114389	snp23471-scaffold2367-262548	ENSCHIG00000006636	7SK
snp45286-scaffold618-2290651	snp36035-scaffold431-5723342	ENSCHIG00000024807	STRN
snp16639-scaffold175-2176842	snp43849-scaffold592-475568
snp9519-scaffold1343-921714	snp29302-scaffold316-849536
snp31215-scaffold345-3706463	snp56952-scaffold902-1913628
snp57936-scaffold939-49841	snp13215-scaffold1507-454077
snp40235-scaffold512-3385198	snp56095-scaffold875-1833851	ENSCHIG00000026020	SNX20
snp52177-scaffold772-1111744	snp28746-scaffold310-1781193			ENSCHIG00000015954	PMCH
snp44769-scaffold609-1695783	snp43846-scaffold592-337979	ENSCHIG00000013573	CCDC92
snp48256-scaffold683-448458	snp55866-scaffold868-1036388			ENSCHIG00000017920	TIAM1
snp48879-scaffold698-348882	snp13215-scaffold1507-454077	ENSCHIG00000025073	DMC1
snp55086-scaffold845-778953	snp44188-scaffold600-447931
snp13787-scaffold1539-584656	snp2584-scaffold1076-779732
snp48945-scaffold699-162286	snp27980-scaffold30-1774761
snp2117-scaffold1064-1046078	snp32547-scaffold371-2356274
snp8795-scaffold1314-2068514	snp6563-scaffold1232-996159
snp11267-scaffold1404-508940	snp53120-scaffold799-3757571	ENSCHIG00000011924	RPSA
snp48310-scaffold685-248148	snp37100-scaffold450-944922
snp59138-scaffold97-1130980	snp13215-scaffold1507-454077
snp38684-scaffold491-1123820	snp34908-scaffold416-1751852
snp13674-scaffold1528-378564	snp59400-scaffold979-1244886	ENSCHIG00000019991	EXOC8
snp41897-scaffold546-1799967	snp51359-scaffold751-1001668			ENSCHIG00000018697	ATXN1
snp36858-scaffold447-2887063	snp28730-scaffold310-1080283
snp23169-scaffold231-1260076	snp26669-scaffold280-226802
snp7337-scaffold1269-3197965	snp51932-scaffold762-4504170
snp37866-scaffold466-3611940	snp17115-scaffold179-132104	ENSCHIG00000011250	MSR1
snp59951-scaffold998-981763	snp8521-scaffold1308-1688816
snp55086-scaffold845-778953	snp39810-scaffold509-3116670
snp40528-scaffold519-1333499	snp37101-scaffold450-1005766
snp7617-scaffold1273-10351	snp39698-scaffold505-1307968
snp41792-scaffold543-3577614	snp19834-scaffold199-5795109	ENSCHIG00000021809	TFAP2E	ENSCHIG00000024238	MFSD8
snp17101-scaffold1786-391753	snp47516-scaffold67-853380	ENSCHIG00000007636	ZBTB12	ENSCHIG00000015186	GFRA1
snp21379-scaffold2086-52050	snp956-scaffold1025-1781201
snp49018-scaffold7-2344006	snp38947-scaffold494-2622953
snp23427-scaffold2352-316459	snp44436-scaffold604-433733
snp33235-scaffold39-208776	snp34853-scaffold415-1668517
snp36073-scaffold431-7376186	snp55821-scaffold866-562146
snp31374-scaffold347-2109337	snp48272-scaffold683-1188332
snp57457-scaffold918-523251	snp608-scaffold1017-503259
snp56757-scaffold9-303231	snp52226-scaffold774-1025963
snp22211-scaffold219-2112650	snp8911-scaffold1320-6290
snp55037-scaffold841-2765392	snp4110-scaffold1129-1722949
snp10817-scaffold1385-675373	snp19618-scaffold1980-777113	ENSCHIG00000015591	DMTF1
snp27620-scaffold295-2912710	snp49481-scaffold706-228351	ENSCHIG00000004019	U6
snp54843-scaffold838-3374153	snp59882-scaffold996-56860
snp15293-scaffold163-230100	snp45468-scaffold620-1356193
snp40528-scaffold519-1333499	snp26900-scaffold2848-124831			ENSCHIG00000019697	GRID2IP
snp35529-scaffold428-1224550	snp13215-scaffold1507-454077
snp24347-scaffold247-6971569	snp37058-scaffold45-72666	ENSCHIG00000013564	SULT1C4
snp56290-scaffold881-1117075	snp41091-scaffold532-106657	ENSCHIG00000024387	DIP2C	ENSCHIG00000012000	ARL3
snp20503-scaffold202-5963261	snp9515-scaffold1343-769812
snp50047-scaffold716-3213674	snp37741-scaffold464-3772658
snp33965-scaffold40-1008735	snp20803-scaffold204-5435009
snp56465-scaffold889-663680	snp13215-scaffold1507-454077	ENSCHIG00000015678	USP25
snp27873-scaffold299-2745584	snp59444-scaffold980-395682	ENSCHIG00000022485	PTPRC
snp36073-scaffold431-7376186	snp23998-scaffold244-499821
snp25281-scaffold2599-31134	snp51488-scaffold754-2366830	ENSCHIG00000023480	NOX5	ENSCHIG00000008062	TICRR
snp54155-scaffold827-201408	snp27866-scaffold299-2403360
snp58573-scaffold954-180795	snp14528-scaffold1586-671901
snp33999-scaffold40-2416478	snp38146-scaffold477-527269			ENSCHIG00000013519	ZNF804A
snp2098-scaffold1064-154585	snp56921-scaffold902-618096
snp37087-scaffold450-205042	snp51359-scaffold751-1001668			ENSCHIG00000018697	ATXN1
snp9714-scaffold135-394474	snp30371-scaffold334-1059856
snp31858-scaffold356-2645685	snp26827-scaffold282-271807			ENSCHIG00000015556	HMGCR
snp39121-scaffold498-1670795	snp4681-scaffold1152-223665
snp25936-scaffold2682-76117	snp48527-scaffold689-2824259
snp7693-scaffold1278-60046	snp54485-scaffold830-4469860
snp13726-scaffold153-1990805	snp2584-scaffold1076-779732
snp24831-scaffold254-1799800	snp16711-scaffold1750-928742			ENSCHIG00000025961	IL1RL2
snp46731-scaffold650-169540	snp16711-scaffold1750-928742			ENSCHIG00000025961	IL1RL2
snp58001-scaffold94-1593662	snp32547-scaffold371-2356274
snp12435-scaffold1473-242296	snp37101-scaffold450-1005766	ENSCHIG00000025196	TMEM130
snp2677-scaffold1077-472914	snp40187-scaffold512-1292428
snp10953-scaffold1393-241775	snp13000-scaffold150-895830
snp26297-scaffold2752-210812	snp41428-scaffold539-1009687
snp7602-scaffold1271-40713	snp30891-scaffold341-212760
snp35022-scaffold4174-526186	snp46797-scaffold653-1169394			ENSCHIG00000017219	NCS1
snp3459-scaffold1105-1861443	snp1355-scaffold1038-41950
snp37863-scaffold466-3485542	snp854-scaffold1023-70209
snp55086-scaffold845-778953	snp39481-scaffold501-1904432
snp27081-scaffold289-1165327	snp41492-scaffold540-29895
snp21819-scaffold214-1296363	snp55481-scaffold859-2404131			ENSCHIG00000022580	MED13
snp13726-scaffold153-1990805	snp57092-scaffold909-98065
snp9512-scaffold1343-648503	snp1354-scaffold1038-4862
snp36073-scaffold431-7376186	snp45362-scaffold62-1048118
snp9878-scaffold1352-1449195	snp39626-scaffold504-1940361	ENSCHIG00000024999	BMP3
snp27437-scaffold292-1261810	snp48627-scaffold690-3603049
snp49744-scaffold710-1107424	snp7495-scaffold127-5081066			ENSCHIG00000006496	FAM124B
snp17763-scaffold1842-448137	snp24693-scaffold2518-336129			ENSCHIG00000017639	CREBBP
snp56982-scaffold903-194393	snp19524-scaffold197-1568886
snp56830-scaffold90-751500	snp42649-scaffold566-2978749			ENSCHIG00000017066	POP1
snp8979-scaffold1327-224541	snp11434-scaffold1416-350747	ENSCHIG00000014941	C1orf115
snp48256-scaffold683-448458	snp41091-scaffold532-106657			ENSCHIG00000012000	ARL3
snp59241-scaffold973-1585175	snp42088-scaffold55-2154128
snp57440-scaffold916-366019	snp5021-scaffold117-1500990
snp29103-scaffold312-6788114	snp15763-scaffold1654-878359			ENSCHIG00000006418	EEPD1
snp47628-scaffold67-5551344	snp16711-scaffold1750-928742			ENSCHIG00000025961	IL1RL2
snp37321-scaffold4552-10955	snp46797-scaffold653-1169394			ENSCHIG00000017219	NCS1
snp13290-scaffold1511-80642	snp52554-scaffold782-4748472
snp31694-scaffold352-209039	snp29206-scaffold314-1127982
snp5699-scaffold12-584012	snp58005-scaffold94-1763485			ENSCHIG00000007759	CORIN
snp45099-scaffold614-5199119	snp52226-scaffold774-1025963
snp3571-scaffold1110-740365	snp1355-scaffold1038-41950	ENSCHIG00000006206	TBPL1
snp8075-scaffold1293-646507	snp34853-scaffold415-1668517
snp4154-scaffold113-1538339	snp13215-scaffold1507-454077
snp15130-scaffold1615-228472	snp55866-scaffold868-1036388	ENSCHIG00000026785	LRRC7	ENSCHIG00000017920	TIAM1
snp33770-scaffold397-1950166	snp1354-scaffold1038-4862
snp59971-scaffold998-1814699	snp40185-scaffold512-1223184
snp1342-scaffold1037-10241	snp39138-scaffold498-2348282
snp32374-scaffold368-625163	snp22358-scaffold221-715523	ENSCHIG00000014649	PKP2
snp24543-scaffold2495-336588	snp18793-scaffold19-5362392	ENSCHIG00000016975	PHLDB2
snp56524-scaffold893-14111	snp18765-scaffold19-2363186	ENSCHIG00000018672	CYRIA
snp13965-scaffold1549-679473	snp8521-scaffold1308-1688816
snp35688-scaffold43-3458482	snp46455-scaffold643-1534424
snp4547-scaffold1146-714384	snp26869-scaffold283-404679	ENSCHIG00000025749	SLC17A1	ENSCHIG00000022730	KLK1
snp59599-scaffold984-206382	snp53397-scaffold806-491184			ENSCHIG00000000502	RBM46
snp29756-scaffold3229-109794	snp49454-scaffold704-3077078	ENSCHIG00000016336	RNF144A	ENSCHIG00000019936	SEMA3E
snp53720-scaffold82-1253250	snp55217-scaffold85-1305760	ENSCHIG00000008583	SNORA70	ENSCHIG00000025763	SGTA
snp28832-scaffold310-5407122	snp31046-scaffold343-1767697			ENSCHIG00000015606	SCG5
snp26774-scaffold281-1715760	snp8521-scaffold1308-1688816
snp42999-scaffold570-262390	snp49347-scaffold703-5641914
snp48427-scaffold688-185942	snp42776-scaffold568-3950503
snp13137-scaffold1501-1288836	snp26601-scaffold2775-163488			ENSCHIG00000015019	MEGF8
snp8140-scaffold1299-1108228	snp49269-scaffold703-2319457			ENSCHIG00000025789	HOMER1
snp31816-scaffold356-746132	snp49122-scaffold7-6815578
snp49114-scaffold7-6545819	snp55219-scaffold85-1399157
snp59502-scaffold980-1754315	snp29375-scaffold3179-182301
snp17763-scaffold1842-448137	snp49869-scaffold712-506819
snp9920-scaffold1354-85968	snp542-scaffold1015-756698			ENSCHIG00000022565	OGDHL
snp35688-scaffold43-3458482	snp11556-scaffold1423-341254
snp40276-scaffold514-335442	snp51618-scaffold758-1076685			ENSCHIG00000011423	CTSZ
snp30491-scaffold336-1555253	snp7916-scaffold1287-110087	ENSCHIG00000001919	NUBP1
snp31215-scaffold345-3706463	snp28867-scaffold310-6906711			ENSCHIG00000025643	FBXO7
snp41087-scaffold531-2087455	snp13215-scaffold1507-454077	ENSCHIG00000004176	ARL11
snp31354-scaffold347-1305896	snp7495-scaffold127-5081066			ENSCHIG00000006496	FAM124B
snp40918-scaffold526-2892828	snp42088-scaffold55-2154128	ENSCHIG00000019291	PSTPIP2
snp31858-scaffold356-2645685	snp2567-scaffold1076-50882			ENSCHIG00000002708	U6
snp23035-scaffold230-2046616	snp6389-scaffold1226-48340
snp2118-scaffold1064-1091022	snp21563-scaffold210-2829592			ENSCHIG00000012820	EFNA5
snp53657-scaffold817-364334	snp23859-scaffold2403-211585			ENSCHIG00000020787	DLL1
snp54004-scaffold821-785997	snp50997-scaffold74-141728
snp30263-scaffold333-2020871	snp26108-scaffold2719-11862
snp37645-scaffold463-746757	snp19760-scaffold199-2566396
snp39121-scaffold498-1670795	snp51832-scaffold762-220872
snp57924-scaffold938-657574	snp56870-scaffold900-156093
snp20002-scaffold1998-186597	snp52301-scaffold776-1092101			ENSCHIG00000014349	LIFR
snp29336-scaffold316-2321400	snp50997-scaffold74-141728
snp7617-scaffold1273-10351	snp17718-scaffold184-505406			ENSCHIG00000011845	NOP10
snp43036-scaffold570-1615246	snp37101-scaffold450-1005766
snp11522-scaffold1420-480592	snp30755-scaffold34-2405052
snp33419-scaffold392-2790818	snp29386-scaffold318-454465
snp32728-scaffold377-1966001	snp46439-scaffold643-836587			ENSCHIG00000006694	INSC
snp23794-scaffold240-382220	snp12218-scaffold1455-178454
snp1521-scaffold1041-114188	snp29386-scaffold318-454465	ENSCHIG00000021433	OGFRL1
snp55792-scaffold865-503956	snp7679-scaffold1277-1047858
snp43384-scaffold579-1030221	snp34991-scaffold417-2296537
snp23885-scaffold2406-35937	snp23272-scaffold2327-45140
snp40740-scaffold521-1702199	snp40905-scaffold526-2413783	ENSCHIG00000013540	AQP6	ENSCHIG00000023270	SLC14A2
snp48256-scaffold683-448458	snp8911-scaffold1320-6290
snp871-scaffold1023-867316	snp27980-scaffold30-1774761	ENSCHIG00000016741	ZCCHC14
snp8888-scaffold1319-176975	snp24024-scaffold244-1771889			ENSCHIG00000027064	CCDC42
snp39961-scaffold510-70542	snp56095-scaffold875-1833851
snp15684-scaffold165-3972279	snp42868-scaffold57-1049883
snp27081-scaffold289-1165327	snp15448-scaffold164-12833
snp53724-scaffold82-1448524	snp15825-scaffold1659-135460	ENSCHIG00000017665	ANKRD44
snp9503-scaffold1343-260684	snp26034-scaffold270-565042	ENSCHIG00000013488	CALN1
snp25682-scaffold2643-1656	snp49456-scaffold704-3150561	ENSCHIG00000016344	PPP2R2C
snp39422-scaffold500-2436644	snp854-scaffold1023-70209
snp36744-scaffold445-2488827	snp55774-scaffold864-4078018
snp51020-scaffold740-2291	snp48786-scaffold694-153389
snp49829-scaffold711-2246728	snp13334-scaffold1514-83635
snp41523-scaffold540-1363288	snp44719-scaffold608-980453
snp53903-scaffold82-9117699	snp23615-scaffold2383-219035			ENSCHIG00000022134	PSD3
snp26787-scaffold281-2216153	snp37659-scaffold464-288729
snp6113-scaffold1216-1357376	snp50802-scaffold735-344612	ENSCHIG00000009532	IL2RA
snp35790-scaffold430-2682949	snp13215-scaffold1507-454077
snp55895-scaffold869-1121372	snp21934-scaffold2156-97433			ENSCHIG00000021193	IRF5
snp525-scaffold1015-84021	snp37101-scaffold450-1005766
snp38717-scaffold491-2840572	snp18575-scaffold1878-438054
snp30363-scaffold334-754312	snp1354-scaffold1038-4862
snp39685-scaffold505-766674	snp1664-scaffold1047-1000656
snp57447-scaffold918-55917	snp58275-scaffold945-1534155			ENSCHIG00000027071	VEPH1
snp43761-scaffold588-1221342	snp47656-scaffold670-190371
snp12781-scaffold149-2350980	snp19618-scaffold1980-777113
snp33040-scaffold385-2335537	snp51359-scaffold751-1001668	ENSCHIG00000013576	CGGBP1	ENSCHIG00000018697	ATXN1
snp17101-scaffold1786-391753	snp8633-scaffold131-2395896	ENSCHIG00000007636	ZBTB12
snp36211-scaffold433-971139	snp2553-scaffold1075-84109
snp42565-scaffold564-1139460	snp59129-scaffold97-750673
snp48963-scaffold699-852498	snp56409-scaffold886-429594	ENSCHIG00000026652	TOPBP1
snp57924-scaffold938-657574	snp10888-scaffold139-530232
snp27004-scaffold287-1285811	snp47091-scaffold659-1663374	ENSCHIG00000024914	PID1
snp36073-scaffold431-7376186	snp24061-scaffold245-324315
snp6165-scaffold1217-1830778	snp50997-scaffold74-141728	ENSCHIG00000012303	LDHD
snp12781-scaffold149-2350980	snp12022-scaffold1443-240330			ENSCHIG00000016027	FSTL5
snp23204-scaffold2316-372812	snp19547-scaffold1970-801586			ENSCHIG00000022909	ZNF25
snp50224-scaffold717-6547648	snp37101-scaffold450-1005766	ENSCHIG00000006250	KL
snp48256-scaffold683-448458	snp20933-scaffold2052-5150
snp8140-scaffold1299-1108228	snp14742-scaffold1594-795804			ENSCHIG00000008962	GPATCH8
snp31816-scaffold356-746132	snp23615-scaffold2383-219035			ENSCHIG00000022134	PSD3
snp40008-scaffold510-2102858	snp7009-scaffold1259-67792	ENSCHIG00000015199	MVB12A
snp17800-scaffold1849-453727	snp1355-scaffold1038-41950
snp44278-scaffold603-410615	snp20825-scaffold2043-34470
snp48362-scaffold687-809271	snp29206-scaffold314-1127982
snp9144-scaffold1332-207076	snp37101-scaffold450-1005766
snp32852-scaffold38-4079279	snp17767-scaffold1842-592411
snp22669-scaffold225-1940069	snp17767-scaffold1842-592411
snp14481-scaffold1579-300839	snp23998-scaffold244-499821
snp11470-scaffold142-316754	snp31046-scaffold343-1767697			ENSCHIG00000015606	SCG5
snp23322-scaffold233-1580991	snp59400-scaffold979-1244886
snp31368-scaffold347-1886538	snp59714-scaffold99-885122
snp7914-scaffold1287-13097	snp33834-scaffold399-303017
snp13941-scaffold1547-22870	snp11771-scaffold1434-724575
snp10972-scaffold1393-983750	snp23272-scaffold2327-45140	ENSCHIG00000025500	TMEM106C
snp23322-scaffold233-1580991	snp14950-scaffold160-1735227
snp32037-scaffold36-635211	snp55314-scaffold853-591863
snp39840-scaffold509-4388223	snp55113-scaffold847-134217	ENSCHIG00000000073	KAT6B	ENSCHIG00000021067	SGMS1
snp57457-scaffold918-523251	snp34568-scaffold408-882044
snp50647-scaffold73-364210	snp13675-scaffold1528-436415			ENSCHIG00000014076	C1orf131
snp50647-scaffold73-364210	snp20803-scaffold204-5435009
snp8288-scaffold130-1259502	snp59205-scaffold973-77858
snp9312-scaffold134-786118	snp8990-scaffold1327-778902
snp960-scaffold1025-1947754	snp49454-scaffold704-3077078			ENSCHIG00000019936	SEMA3E
snp43138-scaffold574-63323	snp51359-scaffold751-1001668			ENSCHIG00000018697	ATXN1
snp36202-scaffold433-560512	snp17718-scaffold184-505406			ENSCHIG00000011845	NOP10
snp22364-scaffold221-999691	snp49157-scaffold701-402121
snp4551-scaffold1146-873212	snp10369-scaffold1370-1598736
snp391-scaffold1009-1024556	snp45382-scaffold62-2001557
snp53581-scaffold816-44825	snp31036-scaffold343-1396597			ENSCHIG00000022360	ZNF770
snp46730-scaffold650-139076	snp7293-scaffold1269-1533895			ENSCHIG00000014943	PPP2R2B
snp24452-scaffold248-1285616	snp1354-scaffold1038-4862
snp8275-scaffold130-796017	snp38947-scaffold494-2622953	ENSCHIG00000017004	MAN1C1
snp11949-scaffold144-4931221	snp8990-scaffold1327-778902
snp20430-scaffold202-2737365	snp28473-scaffold3031-31223			ENSCHIG00000012787	ACSF3
snp44703-scaffold608-190417	snp23695-scaffold239-1953862

## Sheet: SCC_Epistasis
SNP1	SNP2	ensemblID1	geneName1	ensemblID2	geneName2
snp57056-scaffold907-464190	snp12832-scaffold1497-670147			ENSCHIG00000013894	RHOA
snp44493-scaffold604-2810149	snp43697-scaffold585-2893752
snp28830-scaffold310-5326960	snp25820-scaffold266-1779388
snp57057-scaffold907-510515	snp45961-scaffold63-7083401
snp44333-scaffold603-2762442	snp49522-scaffold706-2090443	ENSCHIG00000015742	COL28A1
snp39036-scaffold494-6519355	snp56293-scaffold881-1280057			ENSCHIG00000024387	DIP2C
snp21487-scaffold2099-217321	snp47792-scaffold673-76823	ENSCHIG00000013114	FCN1	ENSCHIG00000014451	TREML2
snp37009-scaffold448-4706805	snp51995-scaffold764-2375912
snp5442-scaffold1191-403310	snp51372-scaffold751-1566942
snp11081-scaffold14-350705	snp28010-scaffold300-467340
snp32233-scaffold366-789856	snp55588-scaffold862-103068
snp31582-scaffold351-592822	snp31481-scaffold349-1313687	ENSCHIG00000019201	SRGAP3	ENSCHIG00000017130	MAP4K5
snp31534-scaffold350-670020	snp7308-scaffold1269-2103711			ENSCHIG00000013513	STK32A
snp30241-scaffold333-1130009	snp13921-scaffold1543-529686	ENSCHIG00000024070	VEGFC
snp15286-scaffold1629-797813	snp21027-scaffold206-1157478
snp6174-scaffold1218-244697	snp10635-scaffold1377-1663896
snp27569-scaffold295-836468	snp46313-scaffold639-381957			ENSCHIG00000023246	NLRP3
snp37556-scaffold46-2443042	snp58945-scaffold967-11438
snp47405-scaffold668-729882	snp21027-scaffold206-1157478
snp26740-scaffold281-299943	snp6371-scaffold1224-1891277	ENSCHIG00000015686	PPM1K
snp28638-scaffold309-279239	snp1487-scaffold104-2920195
snp27569-scaffold295-836468	snp952-scaffold1025-1630312
snp46712-scaffold65-3344210	snp9686-scaffold1347-532368
snp14366-scaffold1570-2569829	snp42291-scaffold557-47601			ENSCHIG00000015518	GABARAPL2
snp28882-scaffold310-7590020	snp29463-scaffold319-414456			ENSCHIG00000022456	OR5AU1
snp40073-scaffold511-1907101	snp43853-scaffold592-659634
snp39807-scaffold509-3004181	snp22044-scaffold217-510160
snp57057-scaffold907-510515	snp54812-scaffold838-2034381
snp23374-scaffold234-284579	snp13921-scaffold1543-529686
snp52128-scaffold771-973140	snp9686-scaffold1347-532368
snp22855-scaffold228-3246781	snp32062-scaffold361-66808
snp20685-scaffold204-229537	snp43242-scaffold575-2323682
snp20435-scaffold202-3017711	snp21027-scaffold206-1157478
snp28369-scaffold303-352321	snp12355-scaffold1466-277214	ENSCHIG00000025624	MAP2K4
snp14366-scaffold1570-2569829	snp33393-scaffold392-1543422			ENSCHIG00000003224	U6
snp57924-scaffold938-657574	snp54944-scaffold840-434138
snp46860-scaffold653-3854123	snp7308-scaffold1269-2103711			ENSCHIG00000013513	STK32A
snp35484-scaffold427-3131528	snp23488-scaffold237-145334
snp28644-scaffold309-489423	snp14124-scaffold1564-414763
snp13790-scaffold1539-710641	snp48186-scaffold682-1197641
snp19746-scaffold199-1890612	snp20848-scaffold2046-10960
snp47732-scaffold671-1068702	snp13302-scaffold1513-308277			ENSCHIG00000015361	CISH
snp42523-scaffold563-70896	snp12355-scaffold1466-277214
snp3891-scaffold1122-908117	snp9686-scaffold1347-532368
snp7080-scaffold1262-220661	snp21695-scaffold2121-544159	ENSCHIG00000013720	IL17REL	ENSCHIG00000022664	SLC12A8
snp20435-scaffold202-3017711	snp13921-scaffold1543-529686
snp3777-scaffold112-4925629	snp43697-scaffold585-2893752
snp29636-scaffold321-3128388	snp23509-scaffold237-1024504	ENSCHIG00000002020	BCAR3
snp31582-scaffold351-592822	snp23900-scaffold241-296190	ENSCHIG00000019201	SRGAP3
snp45254-scaffold618-1007344	snp20971-scaffold2055-13810
snp11949-scaffold144-4931221	snp58106-scaffold94-6000063
snp35125-scaffold420-1126068	snp43697-scaffold585-2893752
snp34479-scaffold405-2020292	snp12352-scaffold1466-157678			ENSCHIG00000011818	PKHD1L1
snp22242-scaffold22-710358	snp53320-scaffold804-1257971
snp2509-scaffold1071-68409	snp56328-scaffold881-1870559	ENSCHIG00000008914	KIAA1522
snp58138-scaffold94-7367374	snp7308-scaffold1269-2103711			ENSCHIG00000013513	STK32A
snp56379-scaffold883-1054503	snp8415-scaffold1304-105386
snp45423-scaffold62-3755840	snp16089-scaffold1692-624527
snp4421-scaffold1139-1863419	snp43242-scaffold575-2323682
snp7130-scaffold1264-1289074	snp18365-scaffold186-446870
snp52987-scaffold796-477236	snp13619-scaffold1526-827153			ENSCHIG00000012779	GPR183
snp9832-scaffold1351-1022944	snp49800-scaffold711-1045536			ENSCHIG00000017295	PDE4D
snp59035-scaffold969-338426	snp13921-scaffold1543-529686
snp36966-scaffold448-2906615	snp34048-scaffold40-4619884
snp59917-scaffold997-1894970	snp34006-scaffold40-2730476
snp54688-scaffold837-282850	snp46666-scaffold65-1273194
snp25548-scaffold263-1800081	snp12355-scaffold1466-277214
snp6406-scaffold1229-333980	snp9686-scaffold1347-532368
snp56837-scaffold90-1001384	snp43242-scaffold575-2323682
snp36966-scaffold448-2906615	snp16079-scaffold1692-249680
snp39607-scaffold504-1151940	snp50994-scaffold74-20766
snp42523-scaffold563-70896	snp38676-scaffold491-712234
snp35484-scaffold427-3131528	snp19018-scaffold1911-155326
snp26996-scaffold287-955909	snp12089-scaffold1447-2598
snp34497-scaffold405-2746896	snp56419-scaffold886-845066			ENSCHIG00000002096	F2RL2
snp57056-scaffold907-464190	snp2371-scaffold107-3559180
snp39036-scaffold494-6519355	snp14343-scaffold1570-1579194
snp15052-scaffold1609-678098	snp13619-scaffold1526-827153			ENSCHIG00000012779	GPR183
snp39036-scaffold494-6519355	snp54705-scaffold837-1156803
snp34771-scaffold412-1696376	snp22415-scaffold2213-71487
snp12385-scaffold1469-273273	snp38771-scaffold492-411392
snp56100-scaffold875-2050098	snp58797-scaffold960-54316
snp15591-scaffold1649-288777	snp2866-scaffold1084-403856
snp15324-scaffold163-1646058	snp9686-scaffold1347-532368
snp36966-scaffold448-2906615	snp44658-scaffold607-94117
snp40597-scaffold52-466323	snp24833-scaffold254-1881856
snp52987-scaffold796-477236	snp20971-scaffold2055-13810
snp28644-scaffold309-489423	snp9686-scaffold1347-532368
snp45254-scaffold618-1007344	snp35397-scaffold425-1593515			ENSCHIG00000017966	ATP6V1C1
snp30899-scaffold341-509930	snp10540-scaffold1376-612427
snp44696-scaffold607-1589349	snp36883-scaffold447-3906315
snp28638-scaffold309-279239	snp53320-scaffold804-1257971
snp41255-scaffold536-378132	snp55588-scaffold862-103068
snp16535-scaffold174-344086	snp12355-scaffold1466-277214	ENSCHIG00000011011	RIMS1
snp57853-scaffold934-431181	snp30319-scaffold333-4456415
snp42773-scaffold568-3787032	snp13921-scaffold1543-529686
snp17080-scaffold1783-241862	snp5337-scaffold1184-491879
snp6982-scaffold1257-770177	snp25750-scaffold265-1866756
snp34606-scaffold41-35087	snp43074-scaffold572-1311005
snp31323-scaffold347-3782	snp42328-scaffold557-1569070			ENSCHIG00000020925	MON1B
snp12385-scaffold1469-273273	snp53180-scaffold800-1082
snp15027-scaffold1605-670000	snp1635-scaffold1046-1580066
snp44493-scaffold604-2810149	snp27575-scaffold295-1051624
snp47733-scaffold671-1110426	snp12119-scaffold1448-738068			ENSCHIG00000012465	ERP29
snp43648-scaffold585-775491	snp1829-scaffold1051-257942
snp4421-scaffold1139-1863419	snp9686-scaffold1347-532368
snp42523-scaffold563-70896	snp21010-scaffold206-422610
snp44516-scaffold604-3732768	snp15869-scaffold1667-943224
snp36173-scaffold431-11575099	snp53586-scaffold816-219313
snp43849-scaffold592-475568	snp28010-scaffold300-467340
snp42523-scaffold563-70896	snp28010-scaffold300-467340
snp17936-scaffold185-5563416	snp54910-scaffold84-1372280	ENSCHIG00000018864	PCYOX1
snp11042-scaffold1397-133685	snp23615-scaffold2383-219035	ENSCHIG00000010868	INSYN2A	ENSCHIG00000022134	PSD3
snp34436-scaffold405-189404	snp24358-scaffold247-7410751
snp43288-scaffold577-51144	snp1635-scaffold1046-1580066
snp20435-scaffold202-3017711	snp24693-scaffold2518-336129			ENSCHIG00000017639	CREBBP
snp56098-scaffold875-1982129	snp58797-scaffold960-54316
snp32432-scaffold37-603475	snp9686-scaffold1347-532368
snp8858-scaffold1318-652493	snp11318-scaffold1409-487559
snp14774-scaffold1596-2078	snp251-scaffold1006-1204827			ENSCHIG00000004366	CCDC89
snp55776-scaffold864-4149903	snp45510-scaffold620-3141348
snp11091-scaffold14-785101	snp28010-scaffold300-467340	ENSCHIG00000013804	RIMS2
snp23387-scaffold2341-25639	snp42819-scaffold568-5832364
snp35484-scaffold427-3131528	snp20971-scaffold2055-13810
snp17140-scaffold179-1383034	snp34006-scaffold40-2730476
snp1324-scaffold1035-1410036	snp29851-scaffold324-279887
snp45254-scaffold618-1007344	snp53674-scaffold818-80553
snp14774-scaffold1596-2078	snp9686-scaffold1347-532368
snp43801-scaffold589-1184235	snp38676-scaffold491-712234
snp30241-scaffold333-1130009	snp43242-scaffold575-2323682	ENSCHIG00000024070	VEGFC
snp13854-scaffold154-2598353	snp53674-scaffold818-80553
snp56660-scaffold896-1143700	snp47594-scaffold67-4073028	ENSCHIG00000025420	CDK5RAP3	ENSCHIG00000009681	TCF7L2
snp2195-scaffold1067-271519	snp23359-scaffold2336-447791
snp48365-scaffold687-923445	snp12355-scaffold1466-277214
snp40073-scaffold511-1907101	snp9686-scaffold1347-532368
snp44493-scaffold604-2810149	snp28010-scaffold300-467340
snp12393-scaffold1471-8691	snp6791-scaffold1249-290510
snp55931-scaffold87-1218	snp56191-scaffold878-221104	ENSCHIG00000014483	SNX13
snp36173-scaffold431-11575099	snp39428-scaffold500-2715793
snp56188-scaffold878-70788	snp52176-scaffold772-1072551
snp17948-scaffold185-6085294	snp43242-scaffold575-2323682
snp45-scaffold10-301476	snp27870-scaffold299-2612210			ENSCHIG00000010287	ATP6V1G3
snp46860-scaffold653-3854123	snp43697-scaffold585-2893752
snp6042-scaffold1213-249967	snp12355-scaffold1466-277214
snp45254-scaffold618-1007344	snp36883-scaffold447-3906315
snp22985-scaffold2294-174230	snp45356-scaffold62-808617
snp36966-scaffold448-2906615	snp43242-scaffold575-2323682
snp9028-scaffold1328-1258966	snp58945-scaffold967-11438	ENSCHIG00000026517	RCVRN
snp56893-scaffold901-319721	snp54232-scaffold827-3681123
snp4421-scaffold1139-1863419	snp28750-scaffold310-1954236
snp36966-scaffold448-2906615	snp14458-scaffold1578-424469
snp29636-scaffold321-3128388	snp15225-scaffold1622-357391	ENSCHIG00000002020	BCAR3
snp44235-scaffold601-349858	snp9998-scaffold1356-589502
snp48801-scaffold694-809947	snp53586-scaffold816-219313
snp19746-scaffold199-1890612	snp32745-scaffold379-8973
snp56006-scaffold870-803222	snp12355-scaffold1466-277214
snp6042-scaffold1213-249967	snp8415-scaffold1304-105386
snp44956-scaffold612-2062200	snp29711-scaffold322-264987
snp23437-scaffold2359-81692	snp22107-scaffold218-1794536
snp37556-scaffold46-2443042	snp43242-scaffold575-2323682
snp32432-scaffold37-603475	snp9092-scaffold133-984819
snp1324-scaffold1035-1410036	snp34287-scaffold402-2819815
snp41978-scaffold548-1557610	snp20159-scaffold2-6401218	ENSCHIG00000000640	5S_rRNA
snp58646-scaffold955-1862829	snp44799-scaffold609-3040968
snp24374-scaffold247-8064713	snp39598-scaffold504-792831	ENSCHIG00000010383	NCK2
snp31068-scaffold343-2687112	snp2371-scaffold107-3559180
snp20163-scaffold20-32860	snp12355-scaffold1466-277214
snp33960-scaffold40-801048	snp21695-scaffold2121-544159			ENSCHIG00000022664	SLC12A8
snp29225-scaffold314-1994277	snp26559-scaffold277-975147
snp36830-scaffold447-1612912	snp567-scaffold1015-1820923			ENSCHIG00000010998	CXCL12
snp15617-scaffold165-1117538	snp7836-scaffold1281-1789467			ENSCHIG00000000483	EREG
snp13790-scaffold1539-710641	snp24833-scaffold254-1881856
snp36830-scaffold447-1612912	snp13951-scaffold1549-139743
snp4388-scaffold1139-548868	snp3610-scaffold1111-1294848
snp33960-scaffold40-801048	snp53749-scaffold82-2515689			ENSCHIG00000013934	STK17B
snp12828-scaffold1497-443423	snp35453-scaffold427-1801695	ENSCHIG00000014887	MST1
snp167-scaffold1002-139560	snp12355-scaffold1466-277214
snp50126-scaffold717-2365826	snp10541-scaffold1376-648670			ENSCHIG00000024034	FAM219A
snp47628-scaffold67-5551344	snp26222-scaffold275-134958
snp28882-scaffold310-7590020	snp36437-scaffold438-924044
snp8858-scaffold1318-652493	snp56419-scaffold886-845066			ENSCHIG00000002096	F2RL2
snp11302-scaffold1408-225184	snp8415-scaffold1304-105386	ENSCHIG00000015901	NDST3
snp47733-scaffold671-1110426	snp22866-scaffold228-3773696
snp18321-scaffold1859-64691	snp20435-scaffold202-3017711	ENSCHIG00000023014	DENND2A
snp154-scaffold1001-189874	snp12355-scaffold1466-277214
snp19746-scaffold199-1890612	snp16044-scaffold169-576161
snp42773-scaffold568-3787032	snp30322-scaffold333-4592195
snp26740-scaffold281-299943	snp8192-scaffold13-1032056	ENSCHIG00000015686	PPM1K
snp4421-scaffold1139-1863419	snp13921-scaffold1543-529686
snp57968-scaffold94-124954	snp46313-scaffold639-381957			ENSCHIG00000023246	NLRP3
snp31668-scaffold351-4195413	snp51581-scaffold757-1511720
snp6982-scaffold1257-770177	snp23675-scaffold239-1093437
snp50126-scaffold717-2365826	snp12355-scaffold1466-277214
snp26996-scaffold287-955909	snp15353-scaffold163-3054278
snp22456-scaffold222-977347	snp15526-scaffold1641-174478			ENSCHIG00000025814	SBSPON
snp55481-scaffold859-2404131	snp36883-scaffold447-3906315	ENSCHIG00000022580	MED13
snp34608-scaffold41-125095	snp52217-scaffold774-597593	ENSCHIG00000016475	C11orf65
snp18892-scaffold1903-423902	snp12026-scaffold1443-407301			ENSCHIG00000006210	SNORA72
snp12393-scaffold1471-8691	snp43426-scaffold579-2901105			ENSCHIG00000016534	NHSL1
snp6380-scaffold1224-2308780	snp49047-scaffold7-3629469
snp50126-scaffold717-2365826	snp10540-scaffold1376-612427
snp24374-scaffold247-8064713	snp53674-scaffold818-80553	ENSCHIG00000010383	NCK2
snp30899-scaffold341-509930	snp13249-scaffold1509-1080883
snp56893-scaffold901-319721	snp13550-scaffold1523-1455530			ENSCHIG00000025140	FHL2
snp13854-scaffold154-2598353	snp11744-scaffold1433-36608
snp43365-scaffold579-207426	snp15526-scaffold1641-174478	ENSCHIG00000009529	DAB2	ENSCHIG00000025814	SBSPON
snp31323-scaffold347-3782	snp43242-scaffold575-2323682
snp20710-scaffold204-1276928	snp9135-scaffold133-3101691
snp37291-scaffold4542-21721	snp20971-scaffold2055-13810	ENSCHIG00000020281	NDUFS6
snp54688-scaffold837-282850	snp49507-scaffold706-1451989
snp59613-scaffold984-813384	snp3610-scaffold1111-1294848
snp50126-scaffold717-2365826	snp33999-scaffold40-2416478
snp16261-scaffold1711-88192	snp33950-scaffold40-396591	ENSCHIG00000017326	DAD1
snp26996-scaffold287-955909	snp26703-scaffold2806-252192
snp39114-scaffold498-1351765	snp36761-scaffold445-3172368
snp43800-scaffold589-1139702	snp43697-scaffold585-2893752
snp24374-scaffold247-8064713	snp32504-scaffold371-490845	ENSCHIG00000010383	NCK2
snp15112-scaffold1613-602333	snp34048-scaffold40-4619884
snp57853-scaffold934-431181	snp23675-scaffold239-1093437
snp44235-scaffold601-349858	snp28010-scaffold300-467340
snp52107-scaffold771-121613	snp9686-scaffold1347-532368
snp36691-scaffold445-195738	snp17785-scaffold1848-143356
snp5849-scaffold1205-1206021	snp44497-scaffold604-2985237	ENSCHIG00000012810	TPK1
snp11847-scaffold144-272123	snp32028-scaffold36-336785
snp8432-scaffold1304-835820	snp43426-scaffold579-2901105	ENSCHIG00000010001	STXBP5	ENSCHIG00000016534	NHSL1
snp35484-scaffold427-3131528	snp34048-scaffold40-4619884
snp3891-scaffold1122-908117	snp37138-scaffold451-1054867
snp28069-scaffold300-3033890	snp46790-scaffold653-852367			ENSCHIG00000017801	ASS1
snp55819-scaffold866-474687	snp2371-scaffold107-3559180
snp56379-scaffold883-1054503	snp15463-scaffold164-811945
snp23891-scaffold2408-228816	snp40193-scaffold512-1535132
snp57853-scaffold934-431181	snp26559-scaffold277-975147
snp45254-scaffold618-1007344	snp31503-scaffold349-2257516
snp3777-scaffold112-4925629	snp58246-scaffold945-205503			ENSCHIG00000025210	MFSD1
snp13241-scaffold1509-754579	snp31046-scaffold343-1767697			ENSCHIG00000015606	SCG5
snp12340-scaffold1464-1020191	snp29711-scaffold322-264987	ENSCHIG00000014988	HHIPL2
snp23724-scaffold2397-22213	snp10464-scaffold1373-1894212
snp18381-scaffold1861-112202	snp43426-scaffold579-2901105			ENSCHIG00000016534	NHSL1
snp12385-scaffold1469-273273	snp23900-scaffold241-296190
snp36830-scaffold447-1612912	snp51581-scaffold757-1511720
snp39036-scaffold494-6519355	snp46313-scaffold639-381957			ENSCHIG00000023246	NLRP3
snp7137-scaffold1264-1572252	snp34048-scaffold40-4619884
snp56660-scaffold896-1143700	snp6975-scaffold1257-492684	ENSCHIG00000025420	CDK5RAP3
snp26996-scaffold287-955909	snp8415-scaffold1304-105386
snp34107-scaffold400-1094495	snp43336-scaffold5775-122074	ENSCHIG00000006668	7SK	ENSCHIG00000015871	TMEM104
snp2652-scaffold1076-3618906	snp43242-scaffold575-2323682
snp20435-scaffold202-3017711	snp42528-scaffold563-264322
snp12385-scaffold1469-273273	snp1487-scaffold104-2920195
snp37449-scaffold456-5282871	snp14386-scaffold1570-3405910	ENSCHIG00000017003	GRAMD1C
snp12452-scaffold1476-72621	snp38991-scaffold494-4622352
snp55437-scaffold859-446590	snp26743-scaffold281-410530			ENSCHIG00000026645	ABCG2
snp42657-scaffold566-3303818	snp12318-scaffold1464-141921
snp11847-scaffold144-272123	snp567-scaffold1015-1820923			ENSCHIG00000010998	CXCL12
snp47146-scaffold659-4006039	snp26559-scaffold277-975147
snp40073-scaffold511-1907101	snp7609-scaffold1271-380978
snp41473-scaffold54-859940	snp47308-scaffold665-166347
snp57924-scaffold938-657574	snp49981-scaffold716-246102
snp15529-scaffold1641-366560	snp21714-scaffold2126-180139
snp40014-scaffold510-2328322	snp21518-scaffold210-816117	ENSCHIG00000010742	UNC13A	ENSCHIG00000008464	U1
snp59613-scaffold984-813384	snp47309-scaffold665-203614			ENSCHIG00000016618	SCAF11
snp36830-scaffold447-1612912	snp42819-scaffold568-5832364
snp57056-scaffold907-464190	snp25750-scaffold265-1866756
snp29636-scaffold321-3128388	snp28010-scaffold300-467340	ENSCHIG00000002020	BCAR3
snp8711-scaffold131-5768226	snp14837-scaffold1599-1813488			ENSCHIG00000017187	NOC2L
snp44235-scaffold601-349858	snp30764-scaffold34-2783636
snp43288-scaffold577-51144	snp11079-scaffold14-267825			ENSCHIG00000013804	RIMS2
snp27725-scaffold296-7036	snp38675-scaffold491-670095
snp26566-scaffold277-1293483	snp55264-scaffold851-662772
snp20435-scaffold202-3017711	snp8415-scaffold1304-105386
snp58622-scaffold955-886395	snp52508-scaffold782-2854732
snp41473-scaffold54-859940	snp47309-scaffold665-203614			ENSCHIG00000016618	SCAF11
snp2977-scaffold1090-318063	snp12355-scaffold1466-277214
snp38507-scaffold487-230948	snp49251-scaffold703-1544760			ENSCHIG00000014180	LHFPL2
snp11949-scaffold144-4931221	snp23155-scaffold231-576116
snp52219-scaffold774-704817	snp30440-scaffold335-2323380			ENSCHIG00000021941	SACS
snp34771-scaffold412-1696376	snp7308-scaffold1269-2103711			ENSCHIG00000013513	STK32A
snp29013-scaffold312-3131868	snp7903-scaffold1285-295666
snp19746-scaffold199-1890612	snp2854-scaffold1083-1395336			ENSCHIG00000023145	NRGN
snp56893-scaffold901-319721	snp48980-scaffold7-644595
snp3942-scaffold1122-3080741	snp54345-scaffold83-2929517
snp28069-scaffold300-3033890	snp26559-scaffold277-975147
snp47210-scaffold661-340984	snp6832-scaffold125-1750164	ENSCHIG00000023253	CORO2B
snp51983-scaffold764-1859260	snp24610-scaffold2503-245775	ENSCHIG00000003221	SCARNA8
snp21965-scaffold216-66984	snp15825-scaffold1659-135460
snp6042-scaffold1213-249967	snp34048-scaffold40-4619884
snp8609-scaffold131-1395794	snp8415-scaffold1304-105386
snp8820-scaffold1317-104617	snp21121-scaffold207-592328
snp12452-scaffold1476-72621	snp21010-scaffold206-422610
snp59613-scaffold984-813384	snp41579-scaffold541-483875
snp29225-scaffold314-1994277	snp8415-scaffold1304-105386
snp2977-scaffold1090-318063	snp8415-scaffold1304-105386
snp19746-scaffold199-1890612	snp19018-scaffold1911-155326
snp1833-scaffold1052-112436	snp6211-scaffold1219-253209
snp4421-scaffold1139-1863419	snp42409-scaffold560-148586
snp55879-scaffold869-387829	snp13599-scaffold1525-1942437	ENSCHIG00000020086	DESI2
snp6789-scaffold1249-220574	snp27591-scaffold295-1705690
snp37009-scaffold448-4706805	snp53320-scaffold804-1257971
snp7153-scaffold1265-368894	snp23359-scaffold2336-447791
snp15617-scaffold165-1117538	snp23518-scaffold237-1365488
snp42523-scaffold563-70896	snp26559-scaffold277-975147
snp19746-scaffold199-1890612	snp6608-scaffold1236-307900
snp14476-scaffold1579-92593	snp53180-scaffold800-1082
snp16694-scaffold1750-197595	snp31123-scaffold344-1474578	ENSCHIG00000010213	CREG2
snp8712-scaffold131-5812311	snp34048-scaffold40-4619884	ENSCHIG00000025093	SLC9C2
snp57056-scaffold907-464190	snp41-scaffold10-95583
snp42523-scaffold563-70896	snp43242-scaffold575-2323682
snp34824-scaffold415-426517	snp20799-scaffold204-5308217	ENSCHIG00000001871	U6	ENSCHIG00000005638	7SK
snp44409-scaffold603-6055391	snp1084-scaffold1028-1974492
snp34497-scaffold405-2746896	snp9686-scaffold1347-532368
snp43660-scaffold585-1291953	snp52511-scaffold782-2989989
snp32987-scaffold384-519164	snp44105-scaffold598-326267
snp33038-scaffold385-2244681	snp46666-scaffold65-1273194	ENSCHIG00000014626	ZNF654
snp48727-scaffold691-3844983	snp13619-scaffold1526-827153	ENSCHIG00000002609	RBM38	ENSCHIG00000012779	GPR183
snp57394-scaffold913-2541704	snp50994-scaffold74-20766
snp54434-scaffold830-2270544	snp9833-scaffold1351-1051990
snp2675-scaffold1077-392666	snp34770-scaffold412-1662941
snp29636-scaffold321-3128388	snp51581-scaffold757-1511720	ENSCHIG00000002020	BCAR3
snp36966-scaffold448-2906615	snp28434-scaffold303-3081749
snp12856-scaffold1497-1716953	snp50299-scaffold719-329910			ENSCHIG00000015791	KCTD9
snp23177-scaffold231-1615814	snp59486-scaffold980-1068168			ENSCHIG00000012974	MOB1B
snp8992-scaffold1327-879845	snp19924-scaffold1992-2451581			ENSCHIG00000010388	PRLHR
snp24374-scaffold247-8064713	snp7308-scaffold1269-2103711	ENSCHIG00000010383	NCK2	ENSCHIG00000013513	STK32A
snp59613-scaffold984-813384	snp47308-scaffold665-166347
snp14871-scaffold16-1136965	snp43426-scaffold579-2901105	ENSCHIG00000003424	HMBOX1	ENSCHIG00000016534	NHSL1
snp31668-scaffold351-4195413	snp30274-scaffold333-2482139
snp1833-scaffold1052-112436	snp18639-scaffold1882-183259			ENSCHIG00000017798	GAD1
snp33907-scaffold4-931911	snp29711-scaffold322-264987
snp34861-scaffold415-1978166	snp8415-scaffold1304-105386
snp2634-scaffold1076-2859225	snp30319-scaffold333-4456415
snp20435-scaffold202-3017711	snp9325-scaffold134-1425713			ENSCHIG00000023629	NUDT12
snp20710-scaffold204-1276928	snp22300-scaffold2202-23559
snp36326-scaffold435-3071866	snp51372-scaffold751-1566942
snp58719-scaffold958-675479	snp9686-scaffold1347-532368
snp1918-scaffold1053-840654	snp11318-scaffold1409-487559
snp26740-scaffold281-299943	snp27623-scaffold295-3034500	ENSCHIG00000015686	PPM1K
snp14774-scaffold1596-2078	snp12352-scaffold1466-157678			ENSCHIG00000011818	PKHD1L1
snp18955-scaffold1909-332100	snp18365-scaffold186-446870
snp403-scaffold1009-1550238	snp52508-scaffold782-2854732
snp36410-scaffold437-1533129	snp52956-scaffold795-1865053
snp26996-scaffold287-955909	snp52024-scaffold765-268112
snp41978-scaffold548-1557610	snp12355-scaffold1466-277214	ENSCHIG00000000640	5S_rRNA
snp40597-scaffold52-466323	snp13921-scaffold1543-529686
snp31090-scaffold344-88112	snp31034-scaffold343-1304719
snp403-scaffold1009-1550238	snp37688-scaffold464-1572877
snp38193-scaffold48-375330	snp33556-scaffold394-1391886			ENSCHIG00000010792	CPSF6
snp4508-scaffold1145-814953	snp21695-scaffold2121-544159			ENSCHIG00000022664	SLC12A8
snp26740-scaffold281-299943	snp47853-scaffold674-504140	ENSCHIG00000015686	PPM1K
snp40073-scaffold511-1907101	snp36446-scaffold438-1305620			ENSCHIG00000023979	PDZD9
snp37291-scaffold4542-21721	snp46089-scaffold633-486140	ENSCHIG00000020281	NDUFS6	ENSCHIG00000014131	BCL2A1
snp42523-scaffold563-70896	snp14019-scaffold1554-212292
snp39607-scaffold504-1151940	snp34048-scaffold40-4619884
snp56098-scaffold875-1982129	snp35465-scaffold427-2333159
snp403-scaffold1009-1550238	snp7824-scaffold1281-1352853			ENSCHIG00000024625	BTC
snp15617-scaffold165-1117538	snp54103-scaffold825-247867
snp3777-scaffold112-4925629	snp6536-scaffold1231-692487
snp27701-scaffold2951-62362	snp5500-scaffold1192-1008214	ENSCHIG00000019778	RGS12
snp53461-scaffold810-110550	snp43697-scaffold585-2893752
snp42363-scaffold559-1010347	snp2371-scaffold107-3559180
snp46712-scaffold65-3344210	snp50457-scaffold723-196705
snp28882-scaffold310-7590020	snp159-scaffold1001-414742			ENSCHIG00000018019	LIMK2
snp3777-scaffold112-4925629	snp30319-scaffold333-4456415
snp1879-scaffold1052-2170525	snp23900-scaffold241-296190
snp4421-scaffold1139-1863419	snp29280-scaffold3157-44670
snp55481-scaffold859-2404131	snp21695-scaffold2121-544159	ENSCHIG00000022580	MED13	ENSCHIG00000022664	SLC12A8
snp20199-scaffold200-8113	snp20208-scaffold200-437857
snp52868-scaffold793-580969	snp9686-scaffold1347-532368	ENSCHIG00000026499	RMND5A
snp59538-scaffold982-99487	snp51581-scaffold757-1511720
snp8992-scaffold1327-879845	snp34006-scaffold40-2730476
snp25548-scaffold263-1800081	snp3570-scaffold1110-703098
snp9888-scaffold1352-1940147	snp12355-scaffold1466-277214
snp57605-scaffold922-554177	snp25931-scaffold2680-181186
snp1145-scaffold1030-168798	snp31046-scaffold343-1767697			ENSCHIG00000015606	SCG5
snp43849-scaffold592-475568	snp48008-scaffold679-70827
snp1324-scaffold1035-1410036	snp23675-scaffold239-1093437
snp18325-scaffold1859-272168	snp51710-scaffold761-97542			ENSCHIG00000023231	MMUT
snp45693-scaffold627-3140707	snp28750-scaffold310-1954236	ENSCHIG00000016493	COL8A1
snp52987-scaffold796-477236	snp37879-scaffold467-409445
